# Supplementary material for: Dopamine-mediated interactions between short- and long-term memory dynamics
Source: Nature. 2024 Jul 22;634(8036):1141–9. doi: 10.1038/s41586-024-07819-w (PMC11525173; doi:10.1038/s41586-024-07819-w)
Supplement: Supplementary file 6 — Source Data Fig. 1 [file 41586_2024_7819_MOESM6_ESM.xlsx]

## Sheet: Panel d
Spontaneous Spike Rate in PPL1-DANs (spike/s)								Burst ratio in PPL1-DANs (%)
Neuron types:	PPL1-γ1pedc	PPL1-γ2α'1	PPL1-α'2α2	PPL1-α3	PPL1-α'3			Neuron types:	PPL1-γ1pedc	PPL1-γ2α'1	PPL1-α'2α2	PPL1-α3	PPL1-α'3
Fly#-1	12.55	12.125	7.775	14.1	5.52			Fly#-1	9.40525	2.10701	1.42857	11.3844	3.20057
Fly#-2	25.575	8.725	7.65	8.375	8.36			Fly#-2	6.48498	0	1.04167	4.81769	0
Fly#-3	21.275	14.475	7.375	11.15	6.16			Fly#-3	2.87196	5.74566	0.669643	2.00759	6.30769
Fly#-4	20.425	18.075	8.75	18.575	7.64			Fly#-4	9.00895	9.40652	5.89074	18.9473	3.08591
Fly#-5	15.95	7.825	10.575	11.75	7.84			Fly#-5	3.31404	2.04634	11.4374	14.0881	1.57895
Fly#-6	20	10.875	12.675	14.55	8.6			Fly#-6	12.7208	3.75141	18.983	13.9583	4.599
Fly#-7	20.25	15.525	8.3	19.1	8.56			Fly#-7	16.4491	6.20944	7.57067	25.9811	4.15572
Fly#-8	19.25	13.5	8.375	12.025	6.2			Fly#-8	26.7792	9.88165	40.9447	11.2265	0
Fly#-9	25.175	9.875	7.425	19.95	7.44			Fly#-9	16.7714	14.3038	8.51078	20.371	1.71429
Fly#-10	22.2	12.075	12.825	13.9	7			Fly#-10	62.1581	5.38004	25.6329	7.94472	1.81818
Fly#-11	17.05	16.325	8.7	23.175	8.04			Fly#-11	47.6035	7.77498	14.7981	18.343	0
Fly#-12	12.25	8.8	8.125	12.175	6.64			Fly#-12	2.8621	3.26087	10.8439	9.83929	1.2
Fly#-13	26.55	13.475	8.925	13.225	5.04			Fly#-13	30.5207	13.5833	6.21263	16.8329	0
Fly#-14	20.775	12.65	9.975	10.675	6.12			Fly#-14	7.28166	6.20541	4.22368	7.04604	3.07692
Fly#-15	20.4	9.3	10.075	10.9	6.32			Fly#-15	26.0393	3.84847	2.09644	3.85722	2.22222
Fly#-16	25.85	9.35	11.15	17.15	19.12			Fly#-16	43.0182	2.45268	17.0153	23.3254	9.72298
Fly#-17	12.775	11.225	13.025	14.05	10.08			Fly#-17	1.35582	10.8259	27.8125	12.128	6.9243
Fly#-18	23.75	8.95	8.25	23.35	22.2			Fly#-18	7.7884	4.52212	3.52221	18.5476	17.1403
Fly#-19	20.825	11.975	7.125	14.45	13.96			Fly#-19	13.84	10.2914	0.892857	9.53421	6.62632
Fly#-20	18.925	11.4	8.15	12.65	24.28			Fly#-20	30.5534	4.27193	0.872093	7.24013	21.2378
AVG	20.09	11.8262	9.26125	14.7638	9.756			AVG	18.8413	6.29345	10.52	12.871	4.73056
SEM	0.961941	0.622351	0.420622	0.928887	1.25711			SEM	3.76982	0.886342	2.43534	1.48207	1.26306
n	20	20	20	20	20			n	20	20	20	20	20
Kruskal-Wallis ANOVA: p = 9.97E-11								Kruskal-Wallis ANOVA: p = 1.12E-04
Pairwise Mann-Whitney U-tests with Holm-Bonferroni correction								Pairwise Mann-Whitney U-tests with Holm-Bonferroni correction
			Corrected p-Value	Significance							Corrected p-Value	Significance
PPL1-γ1pedc vs PPL1-γ2α'1			1.62267e-05	***				PPL1-γ1pedc vs PPL1-γ2α'1			0.0539826	n.s.
PPL1-γ1pedc vs PPL1-α'2α2			2.21776e-06	***				PPL1-γ1pedc vs PPL1-α'2α2			0.381859	n.s.
PPL1-γ1pedc vs PPL1-α3			0.00310999	**				PPL1-γ1pedc vs PPL1-α3			0.980669	n.s.
PPL1-γ1pedc vs PPL1-α'3			0.000105225	***				PPL1-γ1pedc vs PPL1-α'3			0.00411517	**
PPL1-γ2α'1 vs PPL1-α'2α2			0.00592391	**				PPL1-γ2α'1 vs PPL1-α'2α2			0.980669	n.s.
PPL1-γ2α'1 vs PPL1-α3			0.0429684	*				PPL1-γ2α'1 vs PPL1-α3			0.0107887	*
PPL1-γ2α'1 vs PPL1-α'3			0.00768185	**				PPL1-γ2α'1 vs PPL1-α'3			0.381859	n.s.
PPL1-α'2α2 vs PPL1-α3			6.05e-05	***				PPL1-α'2α2 vs PPL1-α3			0.359567	n.s.
PPL1-α'2α2 vs PPL1-α'3			0.107511	n.s.				PPL1-α'2α2 vs PPL1-α'3			0.319461	n.s.
PPL1-α3 vs PPL1-α'3			0.00224994	**				PPL1-α3 vs PPL1-α'3			0.00102959	**

## Sheet: Panel e
Spontaneous Spike Rate in MBONs (spike/s)								Burst ratio in MBONs (%)
Neuron types:	MBON-γ1pedc	MBON-γ2α'1	MBON-α2sc	MBON-α'2	MBON-α3	MBON-α'3m		Neuron types:	MBON-γ1pedc	MBON-γ2α'1	MBON-α2sc	MBON-α'2	MBON-α3	MBON-α'3m
Fly#-1	42.925	25.2	8.3	11.68	11.9	9.96		Fly#-1	47.4513	18.6462	39.2537	10.3037	9.65823	10.1504
Fly#-2	40	22.8	9.525	23	11.575	16.92		Fly#-2	62.4268	16.5287	36.1953	24.9997	12.7717	11.1344
Fly#-3	34.55	20.12	9.1	10.28	14.975	13.12		Fly#-3	63.9903	51.7834	53.7123	1.09091	9.20347	1.7284
Fly#-4	46.375	19.08	11.8	13.52	13.725	15.4		Fly#-4	62.7101	33.0291	54.501	4.9296	4.8134	4.90955
Fly#-5	35	18.96	7.65	17.4	11.125	13		Fly#-5	16.8691	23.6986	60.766	10.9619	6.61606	2.06632
Fly#-6	27.6	21.48	11.4	15.12	11.9	15.12		Fly#-6	27.8402	29.8047	44.6756	12.2121	10.3538	6.54306
Fly#-7	31.225	15.84	9.175	16	15.575	19		Fly#-7	72.1459	9.9503	31.3133	13.0066	5.56117	21.8901
Fly#-8	30.7	20.4	8.275	11.72	14.4	15.76		Fly#-8	11.9958	26.6577	22.3054	6.98851	9.63888	6.26059
Fly#-9	26.45	22.08	2.85	14.6	14.625	12.84		Fly#-9	79.7745	40.45	20.5177	5.3012	9.25528	7.27472
Fly#-10	23.25	19.96	18.4	9.08	12.225	16.24		Fly#-10	33.1876	27.7576	69.0716	1.90476	8.26493	7.71592
Fly#-11	32.375	21.6	14.1	23.56	16.475	12.24		Fly#-11	16.9269	30.0728	43.0631	9.54883	9.16463	7.87942
Fly#-12	24.325	22	10.775	13.84	15.325	12.48		Fly#-12	18.761	37.0339	68.5783	5.8213	7.01128	9.12983
Fly#-13	40.075	29.56	17.9	21.28	22.2	8.44		Fly#-13	62.8897	40.5043	7.80465	22.8852	6.24741	2.95495
Fly#-14	32.375	22.92	8.075	20.52	21.975	15.4		Fly#-14	22.451	28.5421	57.4491	9.84428	10.9441	13.4653
Fly#-15	50.675	20.48	6.625	21.32	16.375	12.24		Fly#-15	61.2806	33.2266	28.6075	23.5494	5.83892	4.95246
Fly#-16	53.7	20.92	6.025	13.24	20.675	11.28		Fly#-16	71.6781	31.9699	12.8105	30.9736	4.91258	14.8116
Fly#-17	42.45	26.52	17.425	16.56	20.425	11.2		Fly#-17	50.2111	34.4609	11.3349	9.12387	10.5365	5.43598
Fly#-18	45.75	19.88	11.25	23.48	16.15	14.32		Fly#-18	45.8793	30.9529	19.427	41.0705	9.52975	14.0818
Fly#-19	49.7	20.16	10	13.8	12.125	10.08		Fly#-19	58.1146	8.48916	4.05382	10.5072	16.3346	3.40096
Fly#-20	33.825	20.88	18.525	19.04	15.725	13.32		Fly#-20	13.8149	33.2861	16.8623	46.4216	10.23	16.2096
AVG	37.1663	21.542	10.8588	16.452	15.4737	13.418		AVG	45.0199	29.3422	35.1152	15.0722	8.84434	8.59976
SEM	2.02591	0.657212	0.980499	1.01273	0.774678	0.585059		SEM	5.05211	2.30738	4.62005	2.8225	0.632636	1.18593
n	20	20	20	20	20	20		n	20	20	20	20	20	20
	Kruskal-Wallis ANOVA: p =3.49E-16								Kruskal-Wallis ANOVA: p = 9.70E-13
	Pairwise Mann-Whitney U-tests with Holm-Bonferroni correction								Pairwise Mann-Whitney U-tests with Holm-Bonferroni correction
				corrected p-Value	Significance							corrected p-Value	Significance
	MBON-γ1pedc vs MBON-γ2α'1			2.30368e-06	***				MBON-γ1pedc vs MBON-γ2α'1			0.100013	n.s.
	MBON-γ1pedc vs MBON-α2sc			9.48706e-07	***				MBON-γ1pedc vs MBON-α2sc			0.599278	n.s.
	MBON-γ1pedc vs MBON-α'2			1.09921e-06	***				MBON-γ1pedc vs MBON-α'2			0.000127339	***
	MBON-γ1pedc vs MBON-α3			1.01504e-06	***				MBON-γ1pedc vs MBON-α3			1.59685e-06	***
	MBON-γ1pedc vs MBON-α'3m			1.01504e-06	***				MBON-γ1pedc vs MBON-α'3m			5.51433e-06	***
	MBON-γ2α'1 vs MBON-α2sc			1.35442e-06	***				MBON-γ2α'1 vs MBON-α2sc			0.8815	n.s.
	MBON-γ2α'1 vs MBON-α'2			0.0117064	*				MBON-γ2α'1 vs MBON-α'2			0.00606305	**
	MBON-γ2α'1 vs MBON-α3			0.000332984	***				MBON-γ2α'1 vs MBON-α3			1.0952e-05	***
	MBON-γ2α'1 vs MBON-α'3m			1.35442e-06	***				MBON-γ2α'1 vs MBON-α'3m			1.03323e-05	***
	MBON-α2sc vs MBON-α'2			0.00480776	**				MBON-α2sc vs MBON-α'2			0.0103668	*
	MBON-α2sc vs MBON-α3			0.00480776	**				MBON-α2sc vs MBON-α3			0.000107228	***
	MBON-α2sc vs MBON-α'3m			0.0618757	n.s.				MBON-α2sc vs MBON-α'3m			0.000125052	***
	MBON-α'2 vs MBON-α3			0.560833	n.s.				MBON-α'2 vs MBON-α3			0.591386	n.s.
	MBON-α'2 vs MBON-α'3m			0.085276	n.s.				MBON-α'2 vs MBON-α'3m			0.599278	n.s.
	MBON-α3 vs MBON-α'3m			0.239607	n.s.				MBON-α3 vs MBON-α'3m			0.8815	n.s.
