# Supplementary material for: Dopamine-mediated interactions between short- and long-term memory dynamics
Source: Nature. 2024 Jul 22;634(8036):1141–9. doi: 10.1038/s41586-024-07819-w (PMC11525173; doi:10.1038/s41586-024-07819-w)
Supplement: Supplementary file 7 — Source Data Fig. 2 [file 41586_2024_7819_MOESM7_ESM.xlsx]

## Sheet: Panel d
Shock response (spike/s)
Neuron types:	PPL1-γ1pedc		PPL1-γ2α'1		PPL1-α'2α2		PPL1-α3		PPL1-α'3
	Baseline Spike rate	Induced Spike rate	Baseline Spike rate	Induced Spike rate	Baseline Spike rate	Induced Spike rate	Baseline Spike rate	Induced Spike rate	Baseline Spike rate	Induced Spike rate
Fly#-1	10.6702	30	11.6706	45	8.00267	13.3333	15.3384	33.3333	5.00167	3.33333
Fly#-2	10.6702	38.3333	13.3378	33.3333	7.33578	10	19.0063	28.3333	7.00233	13.3333
Fly#-3	21.007	45	6.002	46.6667	7.66922	8.33333	17.3391	38.3333	6.002	8.33333
Fly#-4	22.6742	38.3333	10.0033	23.3333	7.00233	3.33333	14.3381	31.6667	6.66889	6.66667
Fly#-5	18.6729	28.3333	13.0043	63.3333	9.003	6.66667	6.66889	18.3333	6.002	8.33333
Fly#-6	23.6746	58.3333	8.66956	45	8.00267	13.3333	12.004	20	6.33545	5
Fly#-7	26.6756	51.6667	15.6719	43.3333	3.66789	6.66667	10.0033	16.6667	6.002	11.6667
Fly#-8	23.0077	66.6667	16.0053	21.6667	6.66889	3.33333	12.004	16.6667	6.002	1.66667
Fly#-9	21.3404	45	10.6702	36.6667	5.33511	3.33333	18.3394	21.6667	7.33578	6.66667
Fly#-10	28.6762	68.3333	17.6726	56.6667	6.002	6.66667	15.005	40	3.33444	5
Fly#-11	34.3448	58.3333	18.6729	43.3333	6.33545	8.33333	19.0063	36.6667	4.00133	1.66667
Fly#-12	26.0087	73.3333	16.6722	53.3333	7.00233	1.66667	22.6742	16.6667	7.00233	8.33333
AVG	22.2852	50.1389	13.1711	42.6389	6.83561	7.08333	15.1439	26.5278	5.89085	6.66667
sem	1.96062	4.34448	1.12591	3.59139	0.405279	1.10716	1.29172	2.64685	0.351481	1.04608
n	12	12	12	12	12	12	12	12	12	12
	Wilcoxon signed-rank test
	PPL1-γ1pedc		PPL1-γ2α'1		PPL1-α'2α2		PPL1-α3		PPL1-α'3
Baseline vs Induced	p=4.88E-04		p=4.88E-04		p=9.52E-01		p=2.40E-03		p=6.08E-01
Significance	***		***		n.s.		**		n.s.

## Sheet: Panel e
Sucrose response (spike/s)
Neuron types:	PPL1-γ1pedc		PPL1-γ2α'1		PPL1-α'2α2		PPL1-α3		PPL1-α'3
	Baseline Spike rate	Induced Spike rate	Baseline Spike rate	Induced Spike rate	Baseline Spike rate	Induced Spike rate	Baseline Spike rate	Induced Spike rate	Baseline Spike rate	Induced Spike rate
Fly#-1	20.2	19.4	19.4	8.8	13.4	10	12.2	4.6	13	20
Fly#-2	22.2	15.8	16	2.2	17.2	12.8	20	6	14.2	25.4
Fly#-3	13.4	8.8	15.8	4.4	10.4	6.6	24.2	12.6	10.4	8.2
Fly#-4	10	10	18	5.8	9.8	6.2	11.8	5.6	8.2	15
Fly#-5	11.6	14	15.8	10	10	9	23.8	25.2	9.6	7
Fly#-6	26.2	17	13.8	10.8	14	12.6	19.4	8.6	8.4	6.8
Fly#-7	13.2	11.6	19.2	9.4	10.8	5	25.2	18.4	6.8	9.6
Fly#-8	20.4	15.6	14.4	6.6	14.6	9.8	16.2	10.2	7.6	8.6
Fly#-9	7.2	6.8	17.4	11.8	8	7	10.8	7.2	5.8	5.2
Fly#-10	25.6	13	18.8	12	9.2	7.8	20.8	19.8	4.4	6
AVG	17	13.2	16.86	8.18	11.74	8.68	18.44	11.82	8.84	11.18
sem	2.13187	1.24365	0.629674	1.04326	0.917509	0.837032	1.70927	2.2252	0.967838	2.13925
n	10	10	10	10	10	10	10	10	10	10
	Wilcoxon signed-rank test
	PPL1-γ1pedc		PPL1-γ2α'1		PPL1-α'2α2		PPL1-α3		PPL1-α'3
Baseline vs Induced	p=2.73E-02		p=2.00E-03		p=2.00E-03		p=5.90E-03		p=2.40E-01
Significance	*		**		**		**		n.s.

## Sheet: Panel h
Odor-induced behaviroal response (∆ Rotational speed, degree/s)							Friedman ANOVA: p = 1.27E-04
Odor type:	3% BEN	1% OCT	0.3% BEN	1% EtA	ACV		Post-hoc: Wilcoxon signed-rank tests with Holm-Bonferroni correction
Fly#-1	-64.2065	-31.5532	-9.7704	-15.7683	14.9588
Fly#-2	-67.2705	9.77363	14.1858	12.2018	5.37763					p-Value	Significance
Fly#-3	2.08487	-12.234	0.525467	46.0675	22.4624		3%BEN vs 1%OCT			0.136719	n.s.
Fly#-4	-47.0357	-36.6639	-17.8415	-0.634767	13.1191		3%BEN vs 0.3%BEN			0.0463867	*
Fly#-5	2.8168	9.65603	14.8711	26.8765	6.92827		3%BEN vs 1%EtA			0.00878906	**
Fly#-6	-9.94467	12.9547	-12.6847	7.16233	35.9879		3%BEN vs ACV			0.00488281	**
Fly#-7	-7.0095	-13.0004	2.15747	26.0799	26.1142		1%OCT vs 0.3%BEN			0.219727	n.s.
Fly#-8	10.0024	1.3711	-0.0164	-5.2988	30.1817		1%OCT vs 1%EtA			0.0341797	*
Fly#-9	-50.0201	-18.8577	6.00629	36.6419	41.5584		1%OCT vs ACV			0.0195312	*
Fly#-10	-51.6738	-52.9775	5.71612	16.8225	67.1703		0.3%BEN vs 1%EtA			0.136719	n.s.
Fly#-11	-85.16	-7.23349	-44.4985	32.5638	41.0576		0.3%BEN vs ACV			0.0341797	*
Fly#-12	-67.164	2.87892	33.0311	20.6951	39.5019		1%EtA vs ACV			0.219727	n.s.
AVG	-36.2151	-11.3238	-0.693181	16.9508	28.7015
sem	9.65996	5.96777	5.59772	5.2717	5.12356
n	12	12	12	12	12

## Sheet: Panel i
	Odor type:	3% BEN	1% OCT	0.3% BEN	1% EtA	ACV
Behavior response (∆ Rotational speed, degree/s)	AVG	-36.2151	-11.3238	-0.693181	16.9508	28.7015
	SEM	9.65996	5.96777	5.59772	5.2717	5.12356
Odor-evoked spike rate (∆ spike/s)								Linear Regression (Behavior v.s. Neural spiking)
PPL1-γ1pedc	AVG	11.4892	4.51721	0.617306	-5.86441	-6.74406		R: 0.76
	SEM	2.59136	1.19022	1.14577	1.51574	1.68444		F-test p-value = 1.74E-12
PPL1-γ2α'1	AVG	13.502	9.33067	4.86808	2.50076	1.05801		R: 0.66
	SEM	1.27694	1.89524	1.49434	1.60503	1.17976		F-test p-value = 7.41E-09
PPL1-α'2α2	AVG	6.56334	3.04371	1.4283	-3.563	-4.64618		R: 0.74
	SEM	0.527649	0.856805	1.10044	1.6112	1.20663		F-test p-value = 1.77E-11
PPL1-α3	AVG	10.6084	4.03931	2.65176	-2.34146	-6.37938		R: 0.76
	SEM	1.98538	1.13307	0.811722	1.10355	2.0341		F-test p-value = 3.29E-12
PPL1-α'3	AVG	10.594	7.19711	8.19684	5.37375	6.78399		R: 0.33
	SEM	1.42779	1.08445	0.964665	1.40426	1.29197		F-test p-value = 1.10E-02
MBON-γ1pedc	AVG	16.7558	18.7998	14.7291	21.4358	23.5786		R: 0.17
	SEM	2.38467	3.23825	3.26394	5.0789	5.21279		F-test p-value = 2.00E-01
MBON-γ2α'1	AVG	1.62843	3.78154	6.0908	8.10111	8.11724		R: 0.26
	SEM	2.90054	3.72534	2.78353	2.60213	1.31413		F-test p-value = 5.00E-02
MBON-α'2α2	AVG	9.67168	10.8772	8.83221	5.05855	4.95336		R: 0.23
	SEM	3.27858	3.04846	2.97271	1.9101	1.34673		F-test p-value = 8.00E-02
MBON-α'2	AVG	6.57835	11.3805	9.08638	9.98993	11.4567		R: 0.14
	SEM	1.91791	3.0493	2.36877	2.98558	3.29109		F-test p-value = 2.80E-01
MBON-α3	AVG	11.2407	13.9285	10.7553	9.78546	13.4434		R: 0.01
	SEM	1.71113	3.12943	3.22128	1.56916	2.32524		F-test p-value = 9.40E-01
MBON-α'3m	AVG	9.56752	12.5003	12.2779	14.716	12.1571		R: 0.13
	SEM	3.25079	2.72584	2.56024	2.42049	2.03055		F-test p-value = 3.10E-01

## Sheet: Panel j
Correlation Coefficient	Behavior	PPL1-γ1pedc	PPL1-γ2α'1	PPL1-α'2α2	PPL1-α3	PPL1-α'3	MBON-γ1pedc	MBON-γ2α'1	MBON-α2sc	MBON-α'2	MBON-α3	MBON-α'3m
Behavior	1	-0.876038	-0.63051	-0.670872	-0.743899	-0.213769	0.217398	0.551004	-0.497956	0.231789	-0.0111917	0.202603
PPL1-γ1pedc	-0.876038	1	0.727954	0.796143	0.849215	0.268426	-0.301954	-0.649683	0.571799	-0.281927	0.0324753	-0.297176
PPL1-γ2α'1	-0.63051	0.727954	1	0.837219	0.824086	0.549804	-0.083196	-0.354535	0.595347	-0.0294072	0.0276848	0.0633949
PPL1-α'2α2	-0.670872	0.796143	0.837219	1	0.91509	0.609984	-0.353188	-0.521361	0.5814	-0.26563	-0.175538	-0.137076
PPL1-α3	-0.743899	0.849215	0.824086	0.91509	1	0.538025	-0.349146	-0.548095	0.615762	-0.318611	-0.162139	-0.128479
PPL1-α'3	-0.213769	0.268426	0.549804	0.609984	0.538025	1	0.0988176	0.00221313	0.438561	0.0245925	0.0170641	0.277192
MBON-γ1pedc	0.217398	-0.301954	-0.083196	-0.353188	-0.349146	0.0988176	1	0.623735	0.157799	0.756955	0.723681	0.691595
MBON-γ2α'1	0.551004	-0.649683	-0.354535	-0.521361	-0.548095	0.00221313	0.623735	1	-0.164028	0.653887	0.322754	0.52907
MBON-α2sc	-0.497956	0.571799	0.595347	0.5814	0.615762	0.438561	0.157799	-0.164028	1	0.188545	0.357399	0.247723
MBON-α'2	0.231789	-0.281927	-0.0294072	-0.26563	-0.318611	0.0245925	0.756955	0.653887	0.188545	1	0.675975	0.714833
MBON-α3	-0.0111917	0.0324753	0.0276848	-0.175538	-0.162139	0.0170641	0.723681	0.322754	0.357399	0.675975	1	0.463986
MBON-α'3m	0.202603	-0.297176	0.0633949	-0.137076	-0.128479	0.277192	0.691595	0.52907	0.247723	0.714833	0.463986	1
