# Supplementary material for: Dopamine-mediated interactions between short- and long-term memory dynamics
Source: Nature. 2024 Jul 22;634(8036):1141–9. doi: 10.1038/s41586-024-07819-w (PMC11525173; doi:10.1038/s41586-024-07819-w)
Supplement: Supplementary file 8 — Source Data Fig. 3 [file 41586_2024_7819_MOESM8_ESM.xlsx]

## Sheet: Panel b,c
Behavior response (∆ rotational speed, degree/s)
	CS+ induced			CS- induced				CS+ induced
	Pre	5-min	1-hr	Pre	5-min	1-hr		Friedman ANOVA: p = 6.20E-03
Fly#-1	47.2547	28.2609	22.5455	-0.0423	29.2508	37.8484		Post-hoc: Wilcoxon signed-rank tests with Holm-Bonferroni correction
Fly#-2	13.7507	-6.6754	-14.3831	8.5055	3.8465	42.3839					p-Value	Significance
Fly#-3	-9.1362	-45.5274	-58.6424	4.8058	-27.1222	-5.4643		Pre vs 5-min			0.027832	*
Fly#-4	44.3453	-2.6684	-7.1184	26.0475	1.6499	32.3691		Pre vs 1-hr			0.0419922	*
Fly#-5	56.0737	14.6084	6.0521	25.0808	63.8217	16.3924		5-min vs 1-hr			0.733398	n.s.
Fly#-6	83.5419	-7.7009	-1.5239	89.3733	53.5192	-4.8645
Fly#-7	5.7143	5.3911	34.921	21.5733	36.5722	22.5063
Fly#-8	7.6566	-12.0204	26.5603	39.1118	25.3451	-1.8162		CS- induced
Fly#-9	26.547	48.7592	-12.1968	42.935	57.4926	19.5084		Friedman ANOVA: p = 7.79E-01
Fly#-10	31.6016	27.0782	30.6997	40.851	13.4956	54.7197
Fly#-11	24.8568	19.8998	1.4953	39.541	54.2853	13.2736
Fly#-12	31.5535	5.5867	19.245	58.3814	37.3663	53.4487
AVG	30.3133	6.24932	3.97119	33.0137	29.1269	23.3588
SEM	7.2702	6.98408	7.50921	7.17263	7.8703	6.1354
Count	12	12	12	12	12	12

## Sheet: Panel e
Odor-induced change in spike rate in PPL1-γ1pedc (∆ spike/s)														PPL1-γ1pedc
	CS+ induced				CS- induced				CS+ vs. CS- bias					CS+ induced				CS- induced				CS+ vs. CS- bias
	Pre	Mid	5min	1hr	Pre	Mid	5min	1hr	Pre	Mid	5min	1hr		Friedman ANOVA: p = 1.86E-02				Friedman ANOVA: p = 1.51E-01				Friedman ANOVA: p = 4.85E-01
Fly#-1	-5.8	-1.86667	-0.2	-2.2	-3.73333	0.8	-11.3333	0.4	0	-0.6	13.2	-0.533333		Post-hoc: Wilcoxon signed-rank tests with Holm-Bonferroni correction
Fly#-2	-1.33333	-1	0.533333	-4.66667	0.4	-0.4	-3	0.8	0	1.13333	5.26667	-3.73333
Fly#-3	-8.06667	-5.73333	-4.66667	3.26667	-1.4	-1.33333	2	-3.6	0	2.26667	0	13.5333				p-Value	Significance
Fly#-4	1.2	1.93333	-1.06667	1.6	-2.26667	-0.733333	-6.2	-7.8	0	-0.8	1.66667	5.93333		Pre vs Mid		0.0205078	*
Fly#-5	1.73333	2	-1.53333	-0.133333	-3.93333	-1.13333	1.86667	0.933333	0	-2.53333	-9.06667	-6.73333		Pre vs 5-min		0.0805664	n.s.
Fly#-6	-6.66667	-4.46667	1.13333	-9.66667	-6.53333	-0.666667	-2.8	-17.8667	0	-3.66667	4.06667	8.33333		Pre vs 1-hr		1.03711	n.s.
Fly#-7	-1	1.86667	-1.06667	1.53333	-2.66667	2.26667	-3.26667	-0.8	0	-2.06667	0.533333	0.666667		Mid vs 5-min		1.03711	n.s.
Fly#-8	-2.2	-3.06667	0.4	0.133333	-3.73333	0.4	-1.46667	-2.33333	0	-5	0.333333	0.933333		Mid vs 1-hr		0.292969	n.s.
Fly#-9	-7.8	4.26667	0.8	-7.86667	-2.6	-2.53333	2.86667	1	0	12	3.13333	-3.66667		5-min vs 1-hr		0.454102	n.s.
Fly#-10	-5.73333	-1.93333	-1.33333	-6.46667	-3.93333	1.86667	0.8	-3.46667	0	-2	-0.333333	-1.2
Fly#-11	-6.86667	-0.533333	4.2	-8.26667	-7.6	-2.86667	-1.33333	-7.8	0	1.6	4.8	-1.2
Fly#-12	-8.06667	0.0666667	-0.333333	-4.66667	6.53333	0.133333	2.33333	12.8667	0	14.5333	11.9333	-2.93333
AVG	-4.21667	-0.705556	-0.261111	-3.11667	-2.62222	-0.35	-1.62778	-2.30556	0	1.23889	2.96111	0.783333
SEM	1.05811	0.844728	0.600026	1.27009	1.03193	0.450673	1.19442	2.08965	0	1.74059	1.68336	1.6657
Count	12	12	12	12	12	12	12	12	12	12	12	12
Odor-induced change in spike rate in PPL1-γ2α'1 (∆ spike/s)														PPL1-γ2α'1
	CS+ induced				CS- induced				CS+ vs. CS- bias					CS+ induced				CS- induced				CS+ vs. CS- bias
	Pre	Mid	5min	1hr	Pre	Mid	5min	1hr	Pre	Mid	5min	1hr		Friedman ANOVA: p = 6.82E-01				Friedman ANOVA: p = 9.19E-01				Friedman ANOVA: p = 8.90E-01
Fly#-1	-14.8667	-6.73333	2.33333	-1.4	0	-13.4667	-9.26667	-0.133333	0	21.6	26.4667	13.6
Fly#-2	2.6	3.13333	2.2	-0.133333	-11.1333	-2.4	-2.93333	-0.533333	0	-8.2	-8.6	-13.3333
Fly#-3	-10.1333	-10.4	-9	-6	-3.4	-1.46667	-4.26667	-8.6	0	-2.2	2	9.33333
Fly#-4	4.93333	11.5333	8.4	0.533333	15.2	-1.13333	16.8	9.33333	0	22.9333	1.86667	1.46667
Fly#-5	6.93333	-2	-3.93333	-2.2	3.66667	-1.66667	1.86667	-5.46667	0	-3.6	-9.06667	0
Fly#-6	-1.86667	0.733333	4.13333	4.4	9.2	3.8	3.06667	1	0	8	12.1333	14.4667
Fly#-7	-4	-4.4	-1.13333	2.46667	2.2	-5.6	-10.7333	-2.93333	0	7.4	15.8	11.6
Fly#-8	0.133333	-4.26667	2.53333	-1.53333	0.4	0.733333	-0.933333	-6.93333	0	-4.73333	3.73333	5.66667
Fly#-9	-1.26667	-7.8	0.8	-3.86667	-3.53333	-0.4	7.06667	0.333333	0	-9.66667	-8.53333	-6.46667
Fly#-10	2.06667	-0.266667	-10.8667	-9.53333	-1.33333	9.86667	9.06667	3.66667	0	-13.5333	-23.3333	-16.6
Fly#-11	-1.06667	-5.73333	0.666667	-4.46667	-3.26667	1.6	5.8	3.06667	0	-9.53333	-7.33333	-9.73333
Fly#-12	10.0667	2.73333	0.133333	2.26667	-1.06667	-4.26667	-3.46667	1.13333	0	-4.13333	-7.53333	-10
AVG	-0.538889	-1.95556	-0.311111	-1.62222	0.577778	-1.2	1.00556	-0.505556	0	0.361111	-0.2	0
SEM	1.99856	1.72723	1.55731	1.13566	1.93003	1.60647	2.28558	1.43049	0	3.4834	3.89467	3.18623
Count	12	12	12	12	12	12	12	12	12	12	12	12
Odor-induced change in spike rate in PPL1-α'2α2 (∆ spike/s)														PPL1-α'2α2
	CS+ induced				CS- induced				CS+ vs. CS- bias					CS+ induced				CS- induced				CS+ vs. CS- bias
	Pre	Mid	5min	1hr	Pre	Mid	5min	1hr	Pre	Mid	5min	1hr		Friedman ANOVA: p = 4.00E-03				Friedman ANOVA: p = 1.95E-01				Friedman ANOVA: p = 1.35E-02
Fly#-1	-8.53333	-0.6	-0.866667	-10.5333	-2.8	1.73333	-0.533333	-3.66667	0	3.4	5.4	-1.13333		Post-hoc: Wilcoxon signed-rank tests with Holm-Bonferroni correction								Post-hoc: Wilcoxon signed-rank tests with Holm-Bonferroni correction
Fly#-2	-0.2	5.66667	6.06667	4.13333	-2.6	-3.66667	0.733333	-5.73333	0	6.93333	2.93333	7.46667
Fly#-3	-10.2667	3.53333	1.73333	-9.6	0.4	0.533333	0.666667	-1.8	0	13.6667	11.7333	2.86667				p-Value	Significance							p-Value	Significance
Fly#-4	0.4	4.6	5.13333	-1.93333	-3.93333	-4.6	-4.4	-9.26667	0	4.86667	5.2	3		Pre vs Mid		0.0244141	*					Pre vs Mid		0.0244141	*
Fly#-5	-13.6	0.2	1.26667	-7.86667	-9.06667	0.933333	3.53333	-6	0	3.8	2.26667	2.66667		Pre vs 5-min		0.0205078	*					Pre vs 5-min		0.00585938	**
Fly#-6	-7	1.86667	3.2	0.666667	-0.933333	-1.86667	0.0666667	-5.4	0	9.8	9.2	12.1333		Pre vs 1-hr		0.154297	n.s.					Pre vs 1-hr		0.308594	n.s.
Fly#-7	-0.133333	-1.53333	-2.06667	-1	-2.66667	-1.86667	-7	2.06667	0	-2.2	2.4	-5.6		Mid vs 5-min		0.469727	n.s.					Mid vs 5-min		0.423828	n.s.
Fly#-8	-0.733333	2.66667	0.933333	0.533333	1.46667	-0.2	-2.8	-5.2	0	5.06667	5.93333	7.93333		Mid vs 1-hr		0.0483398	*					Mid vs 1-hr		0.276855	n.s.
Fly#-9	-12.5333	-2.06667	-1.26667	-10.2667	-5.93333	-9	-7.4	-3.46667	0	13.5333	12.7333	-0.2		5-min vs 1-hr		0.0371094	*					5-min vs 1-hr		0.308594	n.s.
Fly#-10	-7.6	1.8	1.2	-4.2	-1.93333	-5.6	-7.26667	-10.5333	0	13.0667	14.1333	12
Fly#-11	-2.66667	-7.6	-2.93333	0.333333	-1.86667	-2	-0.2	3.73333	0	-4.8	-1.93333	-2.6
Fly#-12	-9	-3.53333	7	-9.33333	-3.46667	-9.06667	-3.66667	-4.86667	0	11.0667	16.2	1.06667
AVG	-5.98889	0.416667	1.61667	-4.08889	-2.77778	-2.88889	-2.35556	-4.17778	0	6.51667	7.18333	3.3
SEM	1.47065	1.08284	0.925986	1.50047	0.799719	1.04515	1.04599	1.17758	0	1.74269	1.60982	1.61465
Count	12	12	12	12	12	12	12	12	12	12	12	12
Odor-induced change in spike rate in PPL1-α3 (∆ spike/s)														PPL1-α3
	CS+ induced				CS- induced				CS+ vs. CS- bias					CS+ induced				CS- induced				CS+ vs. CS- bias
	Pre	Mid	5min	1hr	Pre	Mid	5min	1hr	Pre	Mid	5min	1hr		Friedman ANOVA: p = 1.49E-06				Friedman ANOVA: p = 4.54E-01				Friedman ANOVA: p = 3.60E-03
Fly#-1	-8.66667	4.86667	7.8	-8.2	1.26667	1.86667	-2.8	4.33333	0	12.9333	20.5333	-2.6		Post-hoc: Wilcoxon signed-rank tests with Holm-Bonferroni correction								Post-hoc: Wilcoxon signed-rank tests with Holm-Bonferroni correction
Fly#-2	-7.86667	0.266667	1.66667	-2.26667	-11.6	-2.86667	-0.666667	-1.66667	0	-0.6	-1.4	-4.33333
Fly#-3	-3.86667	8.6	6.66667	-3.86667	-9.53333	-12.6667	3.2	-9.53333	0	15.6	-2.2	0				p-Value	Significance							p-Value	Significance
Fly#-4	-3.93333	5.93333	6.13333	0.866667	-6.2	-0.533333	-1.53333	0.2	0	4.2	5.4	-1.6		Pre vs Mid		0.00292969	**					Pre vs Mid		0.00585938	**
Fly#-5	-10.2	-1.6	-1.33333	-3.13333	-7.06667	-8.93333	-10.6	-2.33333	0	10.4667	12.4	2.33333		Pre vs 5-min		0.00292969	**					Pre vs 5-min		0.012207	*
Fly#-6	-1.86667	4.13333	8.2	-2.46667	-6.33333	-5.6	-1.13333	0.4	0	5.26667	4.86667	-7.33333		Pre vs 1-hr		0.0146484	*					Pre vs 1-hr		0.619141	n.s.
Fly#-7	2.06667	12.4	5.4	11	-6.53333	-0.466667	-6.8	-12.9333	0	4.26667	3.6	15.3333		Mid vs 5-min		0.413086	n.s.					Mid vs 5-min		0.850098	n.s.
Fly#-8	-13.2667	-4.86667	2.6	-7.4	0.133333	0.6	1.4	0	0	7.93333	14.6	6		Mid vs 1-hr		0.00244141	**					Mid vs 1-hr		0.0839844	n.s.
Fly#-9	-12.8	0.666667	0.666667	-7.6	-0.733333	-1.2	4.73333	-0.2	0	13.9333	8	4.66667		5-min vs 1-hr		0.0146484	*					5-min vs 1-hr		0.276855	n.s.
Fly#-10	-4.93333	2	3.6	0.133333	-3.2	-5.66667	-5.73333	-4.2	0	9.4	11.0667	6.06667
Fly#-11	-6.8	4.4	0.4	-2.8	-12.7333	-12.4667	-10.9333	-21.8667	0	10.9333	5.4	13.1333
Fly#-12	-4.53333	2.4	5.53333	-4.4	4.86667	-1.06667	4.86667	6.6	0	12.8667	10.0667	-1.6
AVG	-6.38889	3.26667	3.94444	-2.51111	-4.80556	-4.08333	-2.16667	-3.43333	0	8.93333	7.69444	2.50556
SEM	1.29209	1.32436	0.904937	1.47979	1.55144	1.44127	1.56884	2.27518	0	1.39533	1.88225	1.97853
Count	12	12	12	12	12	12	12	12	12	12	12	12
Odor-induced change in spike rate in PPL1-α'3 (∆ spike/s)														PPL1-α'3
	CS+ induced				CS- induced				CS+ vs. CS- bias					CS+ induced				CS- induced				CS+ vs. CS- bias
	Pre	Mid	5min	1hr	Pre	Mid	5min	1hr	Pre	Mid	5min	1hr		Friedman ANOVA: p = 5.52E-01				Friedman ANOVA: p = 5.52E-01				Friedman ANOVA: p = 4.40E-01
Fly#-1	3.13333	7.33333	5.46667	3.86667	3.8	7.53333	8.73333	4.6	0	0.466667	-2.6	-0.0666667
Fly#-2	7.13333	4.53333	12	8.66667	7.4	8.2	12.7333	9.26667	0	-3.4	-0.466667	-0.333333
Fly#-3	3.86667	8.13333	4.13333	13.8	6.53333	-3.53333	11.1333	5.93333	0	14.3333	-4.33333	10.5333
Fly#-4	6.73333	4.8	4.06667	5.26667	6.73333	6.4	4.4	7.53333	0	-1.6	-0.333333	-2.26667
Fly#-5	4.66667	0.266667	2.93333	2.53333	4.6	4.8	0.666667	0.933333	0	-4.6	2.2	1.53333
Fly#-6	7.33333	2.2	-0.0666667	-0.266667	6.93333	7.13333	3	2.06667	0	-5.33333	-3.46667	-2.73333
Fly#-7	12.6	11.8667	11.0667	10.8667	6.93333	10.2	9.53333	8.86667	0	-4	-4.13333	-3.66667
Fly#-8	7.06667	5.6	5.2	3.6	13	9.2	7.46667	6.86667	0	2.33333	3.66667	2.66667
Fly#-9	10.5333	10	5.53333	15.1333	14.2	10.9333	10.6	6.93333	0	2.73333	-1.4	11.8667
Fly#-10	3.93333	4.33333	4.46667	3.2	2.2	1.6	5.2	6.46667	0	1	-2.46667	-5
Fly#-11	9.2	4	5.73333	5.86667	7.53333	7.86667	12.1333	7.26667	0	-5.53333	-8.06667	-3.06667
Fly#-12	6.13333	8.93333	7.26667	5.86667	7.2	11.4667	1.33333	6.8	0	-1.46667	7	0.133333
AVG	6.86111	6	5.65	6.53333	7.25556	6.81667	7.24444	6.12778	0	-0.422222	-1.2	0.8
SEM	0.821244	0.966057	0.948688	1.35304	0.980409	1.22445	1.21982	0.718981	0	1.58098	1.16153	1.54268
Count	12	12	12	12	12	12	12	12	12	12	12	12

## Sheet: Panel f
Odor-induced change in spike rate in MBON-γ1pedc (∆ spike/s)														MBON-γ1pedc
	CS+ induced				CS- induced				CS+ vs. CS- bias					CS+ induced				CS- induced				CS+ vs. CS- bias
	Pre	Mid	5min	1hr	Pre	Mid	5min	1hr	Pre	Mid	6x	1hr		Friedman ANOVA: p = 9.37E-07				Friedman ANOVA: p = 8.95E-04				Friedman ANOVA: p = 6.22E-05
Fly#-1	26	-13	-13.8	44.0667	25.4	5.2	7.93333	17.4667	0	-18.8	-22.3333	26		Post-hoc: Wilcoxon signed-rank tests with Holm-Bonferroni correction				Post-hoc: Wilcoxon signed-rank tests with Holm-Bonferroni correction				Post-hoc: Wilcoxon signed-rank tests with Holm-Bonferroni correction
Fly#-2	35.4667	2.33333	-10.2667	28.5333	25.5333	4.86667	11.1333	32.5333	0	-12.4667	-31.3333	-13.9333
Fly#-3	20.6667	-7.26667	-13.2	22.4	25.4667	5.8	8.13333	13.8	0	-8.26667	-16.5333	13.4				p-Value	Significance			p-Value	Significance			p-Value	Significance
Fly#-4	35.1333	-14.6	-22.1333	12.6	9.86667	2.13333	2.66667	14.4	0	-42	-50.0667	-27.0667		Pre vs Mid		0.00292969	**	Pre vs Mid		0.0205078	*	Pre vs Mid		0.00488281	**
Fly#-5	41.2667	10.1333	1.66667	22.7333	45.8	43.2667	13.8	29	0	-28.6	-7.6	-1.73333		Pre vs 5-min		0.00292969	**	Pre vs 5-min		0.208984	n.s.	Pre vs 5-min		0.00292969	**
Fly#-6	57.6	-9.46667	-1.73333	7.73333	30.1333	-1	2.46667	9	0	-35.9333	-31.6667	-28.7333		Pre vs 1-hr		0.0639648	n.s.	Pre vs 1-hr		0.518555	n.s.	Pre vs 1-hr		0.127441	n.s.
Fly#-7	12.6667	3.86667	-9.53333	29.0667	14.1333	9.33333	13.9333	29.4	0	-4	-22	1.13333		Mid vs 5-min		0.0537109	n.s.	Mid vs 5-min		0.352539	n.s.	Mid vs 5-min		0.104492	n.s.
Fly#-8	32.8667	2.86667	-11.3333	13.2667	21.2667	24.7333	46.8	30.6667	0	-33.4667	-69.7333	-29		Mid vs 1-hr		0.00244141	**	Mid vs 1-hr		0.0805664	n.s.	Mid vs 1-hr		0.127441	n.s.
Fly#-9	66.9333	7.8	-2.73333	34.5333	37.8667	10.9333	-6.86667	17.6667	0	-32.2	-24.9333	-12.2		5-min vs 1-hr		0.00195312	**	5-min vs 1-hr		0.208984	n.s.	5-min vs 1-hr		0.00488281	**
Fly#-10	64.9333	-5.53333	-37.7333	1.13333	60.6	11	12.5333	21.6	0	-20.8667	-54.6	-24.8
Fly#-11	24	0.933333	-13.1333	32.6	19.3333	-4.86667	8.06667	55.3333	0	1.13333	-25.8667	-27.4
Fly#-12	21.4667	-6.66667	5.6	11.0667	4.53333	6.86667	26.2	15.2	0	-30.4667	-37.5333	-21.0667
AVG	36.5833	-2.38333	-10.6944	21.6444	26.6611	9.85556	12.2333	23.8389	0	-22.1611	-32.85	-12.1167
SEM	5.1712	2.34277	3.31176	3.6632	4.49873	3.69947	3.89342	3.63077	0	3.98364	5.07448	5.25838
Count	12	12	12	12	12	12	12	12	12	12	12	12
Odor-induced change in spike rate in MBON-γ2α'1 (∆ spike/s)														MBON-γ2α'1
	CS+ induced				CS- induced				CS+ vs. CS- bias					CS+ induced				CS- induced				CS+ vs. CS- bias
	Pre	Mid	5min	1hr	Pre	Mid	5min	1hr	Pre	Mid	6x	1hr		Friedman ANOVA: p = 1.07E-02				Friedman ANOVA: p = 8.97E-02				Friedman ANOVA: p = 4.90E-03
Fly#-1	23.0667	16.1333	19.7333	9	22.5333	29.0667	25.4	19	0	-13.4667	-6.2	-10.5333		Post-hoc: Wilcoxon signed-rank tests with Holm-Bonferroni correction								Post-hoc: Wilcoxon signed-rank tests with Holm-Bonferroni correction
Fly#-2	27.4	-4.8	30.1333	14.8	21.2	31.8667	32.5333	38.8667	0	-42.8667	-8.6	-30.2667
Fly#-3	15.8667	-5.13333	-10.8	16.7333	26.3333	5.73333	6.86667	10.4	0	-0.4	-7.2	16.8				p-Value	Significance							p-Value	Significance
Fly#-4	6.93333	-1.93333	-1.26667	-1.2	11.2	-5.6	-2.8	-3.86667	0	7.93333	5.8	6.93333		Pre vs Mid		0.0146484	*					Pre vs Mid		0.0341797	*
Fly#-5	21.1333	2.6	-7.26667	11.4	11.3333	3.8	6	10.6	0	-11	-23.0667	-9		Pre vs 5-min		0.0244141	*					Pre vs 5-min		0.0146484	*
Fly#-6	4.8	6.93333	6	12.4667	4.06667	16.8	22.7333	20.1333	0	-10.6	-17.4667	-8.4		Pre vs 1-hr		0.0488281	*					Pre vs 1-hr		0.136719	n.s.
Fly#-7	13.9333	12.0667	11.1333	2.4	10.9333	6	11.2	8.06667	0	3.06667	-3.06667	-8.66667		Mid vs 5-min		1.27344	n.s.					Mid vs 5-min		1.24414	n.s.
Fly#-8	4.26667	3.8	1.93333	10	3.4	17.7333	5.66667	10.8667	0	-14.8	-4.6	-1.73333		Mid vs 1-hr		0.454102	n.s.					Mid vs 1-hr		0.388184	n.s.
Fly#-9	21.7333	4.93333	3.13333	10	2.73333	1.66667	7.06667	14.4	0	-15.7333	-22.9333	-23.4		5-min vs 1-hr		1.27344	n.s.					5-min vs 1-hr		1.24414	n.s.
Fly#-10	12.0667	-9.06667	6.6	-4.86667	4.73333	1.66667	11.5333	5.13333	0	-18.0667	-12.2667	-17.3333
Fly#-11	17.7333	11.4	14.0667	9.4	13.2667	17	21	12.6667	0	-10.0667	-11.4	-7.73333
Fly#-12	4.33333	-3.06667	2.6	1.8	4.73333	0.866667	9.2	4.06667	0	-3.53333	-6.2	-1.86667
AVG	14.4389	2.82222	6.33333	7.66111	11.3722	10.55	13.0333	12.5278	0	-10.7944	-9.76667	-7.93333
SEM	2.32585	2.26738	3.26696	1.91405	2.34926	3.40612	2.93762	3.0438	0	3.72678	2.40856	3.63386
Count	12	12	12	12	12	12	12	12	12	12	12	12
Odor-induced change in spike rate in MBON-α2sc (∆ spike/s)														MBON-α2sc
	CS+ induced				CS- induced				CS+ vs. CS- bias					CS+ induced				CS- induced				CS+ vs. CS- bias
	Pre	Mid	5min	1hr	Pre	Mid	5min	1hr	Pre	Mid	6x	1hr		Friedman ANOVA: p = 2.31E-01				Friedman ANOVA: p = 5.14E-01				Friedman ANOVA: p = 3.21E-01
Fly#-1	6.86667	14.9333	23.6667	17.4	13.2667	11.8	6.6	8.86667	0	9.53333	23.4667	14.9333
Fly#-2	32.2	22.1333	12.3333	9.13333	28.4667	8.53333	-3.53333	2.53333	0	9.86667	12.1333	2.86667
Fly#-3	5.26667	-3.73333	1.6	-0.933333	8.93333	8.93333	21.8	16.4	0	-9	-16.5333	-13.6667
Fly#-4	14.5333	4.26667	13.2667	19.3333	5.66667	9.13333	0.2	5.53333	0	-13.7333	4.2	4.93333
Fly#-5	-2.26667	-1.26667	9.6	11.3333	0	5.06667	-3.66667	-0.666667	0	-4.06667	15.5333	14.2667
Fly#-6	3.53333	8.86667	3.4	3.33333	1.46667	12.7333	8.33333	-0.866667	0	-5.93333	-7	2.13333
Fly#-7	-1.33333	12.6667	11.6	6.2	-3.4	-2.46667	0.733333	1.53333	0	13.0667	8.8	2.6
Fly#-8	1.86667	3.53333	7.2	0.733333	5.06667	12.1333	26.7333	1.73333	0	-5.4	-16.3333	2.2
Fly#-9	7.93333	-2.93333	1.46667	-0.266667	4.06667	4.8	-3.8	-3.73333	0	-11.6	1.4	-0.4
Fly#-10	-5.2	-3.93333	-0.2	-9.73333	0.533333	-3.53333	-5.66667	-3.2	0	5.33333	11.2	-0.8
Fly#-11	3	0.133333	6.86667	0.333333	0.333333	-1.2	1.2	4.53333	0	-1.33333	3	-6.86667
Fly#-12	7.06667	14.7333	11.2667	5.73333	2	11.8667	4.46667	16.8	0	-2.2	1.73333	-16.1333
AVG	6.12222	5.78333	8.50556	5.21667	5.53333	6.48333	4.45	4.12222	0	-1.28889	3.46667	0.505556
SEM	2.81361	2.51959	1.92482	2.36865	2.44821	1.71837	2.9641	1.97373	0	2.55124	3.50172	2.70689
Count	12	12	12	12	12	12	12	12	12	12	12	12
Odor-induced change in spike rate in MBON-α'2 (∆ spike/s)														MBON-α'2
	CS+ induced				CS- induced				CS+ vs. CS- bias					CS+ induced				CS- induced				CS+ vs. CS- bias
	Pre	Mid	5min	1hr	Pre	Mid	5min	1hr	Pre	Mid	6x	1hr		Friedman ANOVA: p = 8.90E-01				Friedman ANOVA: p = 4.75E-01				Friedman ANOVA: p = 2.73E-01
Fly#-1	6.46667	1.46667	6.4	3.6	7.86667	5.4	9.6	6.4	0	-2.53333	-1.8	-1.4
Fly#-2	10.6	23.2667	26.9333	32.8667	9.2	20.2667	15.6667	32.4	0	1.6	9.86667	-0.933333
Fly#-3	15.4667	22.4	23.6	12.5333	8.53333	1.8	3.2	11.2	0	13.6667	13.4667	-5.6
Fly#-4	18.8667	11.2667	4.53333	8.6	18.4667	26.8667	30.5333	23.0667	0	-16	-26.4	-14.8667
Fly#-5	20	18.0667	10.6	13.4667	13.4667	6.06667	9.66667	9.26667	0	5.46667	-5.6	-2.33333
Fly#-6	5.6	26.2667	27	29.2	17.7333	28.0667	30.2	41.4	0	10.3333	8.93333	-0.0666667
Fly#-7	13.7333	24.0667	20.5333	19.0667	41.8667	41.0667	43.8	40.8	0	11.1333	4.86667	6.4
Fly#-8	40.8667	39.0667	42.2	37.7333	23.2	18.3333	25.4	23.2667	0	3.06667	-0.866667	-3.2
Fly#-9	26.8667	16.2667	14.9333	18.2667	40.9333	45.8	36.8	32.6	0	-15.4667	-7.8	-0.266667
Fly#-10	20.1333	18.0667	3.66667	3.73333	12	23.9333	24.2667	34.6	0	-14	-28.7333	-39
Fly#-11	11.9333	-0.6	11.3333	6.86667	10.4	13.4	2.46667	12.4667	0	-15.5333	7.33333	-7.13333
Fly#-12	7.53333	7.8	7.8	13.2667	5.33333	7.13333	2.73333	11.7333	0	-1.53333	2.86667	-0.666667
AVG	16.5056	17.2833	16.6278	16.6	17.4167	19.8444	19.5278	23.2667	0	-1.65	-1.98889	-5.75556
SEM	2.88218	3.2117	3.36609	3.26784	3.54975	4.07072	4.1101	3.70401	0	3.21921	3.90752	3.35607
Count	12	12	12	12	12	12	12	12	12	12	12	12
Odor-induced change in spike rate in MBON-α3 (∆ spike/s)														MBON-α3
	CS+ induced				CS- induced				CS+ vs. CS- bias					CS+ induced				CS- induced				CS+ vs. CS- bias
	Pre	Mid	5min	1hr	Pre	Mid	5min	1hr	Pre	Mid	6x	1hr		Friedman ANOVA: p = 7.49E-06				Friedman ANOVA: p = 3.48E-01				Friedman ANOVA: p = 1.47E-04
Fly#-1	43.4667	0.533333	-4.33333	15.7333	22.6	15.0667	8.06667	10.7333	0	-35.4	-33.2667	-15.8667		Post-hoc: Wilcoxon signed-rank tests with Holm-Bonferroni correction								Post-hoc: Wilcoxon signed-rank tests with Holm-Bonferroni correction
Fly#-2	21.1333	-24.4667	-21	-22.8667	13.9333	20.3333	18.0667	24.2	0	-52	-46.2667	-54.2667
Fly#-3	6.06667	5.26667	-6.53333	-7.8	23.2	13.2	14.9333	26.0667	0	9.2	-4.33333	-16.7333				p-Value	Significance							p-Value	Significance
Fly#-4	30.9333	-6.53333	-2.86667	11	33.7333	12.3333	7	20.1333	0	-16.0667	-7.06667	-6.33333		Pre vs Mid		0.00292969	**					Pre vs Mid		0.00390625	**
Fly#-5	18.4	-0.8	-4.86667	-0.2	20.3333	22.2667	13.1333	10.0667	0	-21.1333	-16.0667	-8.33333		Pre vs 5-min		0.00292969	**					Pre vs 5-min		0.00292969	**
Fly#-6	28.8	-4.6	-14.8667	0.666667	32.2667	26.3333	22.4	35.6667	0	-27.4667	-33.8	-31.5333		Pre vs 1-hr		0.00244141	**					Pre vs 1-hr		0.00292969	**
Fly#-7	26.6	7	1.93333	8.26667	19.1333	14.3333	16.6667	9.46667	0	-14.8	-22.2	-8.66667		Mid vs 5-min		0.203613	n.s.					Mid vs 5-min		0.909668	n.s.
Fly#-8	9.33333	-8.4	-17.8	7.06667	8.13333	20.4667	4.93333	15.6667	0	-30.0667	-23.9333	-9.8		Mid vs 1-hr		0.0205078	*					Mid vs 1-hr		0.700195	n.s.
Fly#-9	11.2	-14.9333	-19	-0.2	16.2	9.46667	15.0667	10.7333	0	-19.4	-29.0667	-5.93333		5-min vs 1-hr		0.0205078	*					5-min vs 1-hr		0.700195	n.s.
Fly#-10	26.4667	-19.8	-22.8667	-7.8	18.5333	30.1333	30.7333	24.4	0	-57.8667	-61.5333	-40.1333
Fly#-11	13.5333	-4.93333	3.26667	8.46667	15.7333	20.3333	6.66667	21.1333	0	-23.0667	-1.2	-10.4667
Fly#-12	15	-8.46667	-1.26667	-5.8	11.6	3.46667	13.7333	23	0	-15.3333	-18.4	-32.2
AVG	20.9111	-6.67778	-9.18333	0.544444	19.6167	17.3111	14.2833	19.2722	0	-25.2833	-24.7611	-20.0222
SEM	3.1129	2.73396	2.69696	3.05712	2.19875	2.14508	2.12537	2.3409	0	5.10878	5.07227	4.55047
Count	12	12	12	12	12	12	12	12	12	12	12	12
Odor-induced change in spike rate in MBON-α'3m (∆ spike/s)														MBON-α'3m
	CS+ induced				CS- induced				CS+ vs. CS- bias					CS+ induced				CS- induced				CS+ vs. CS- bias
	Pre	Mid	5min	1hr	Pre	Mid	5min	1hr	Pre	Mid	6x	1hr		Friedman ANOVA: p = 7.77E-01				Friedman ANOVA: p = 1.98E-01				Friedman ANOVA: p = 8.25E-01
Fly#-1	24	1.66667	-0.266667	11.7333	20.1333	12.9333	8.33333	16	0	-15.1333	-12.4667	-8.13333
Fly#-2	17.8	27	18.4	17.2667	12.0667	-10.6667	-7.4	9.4	0	31.9333	20.0667	2.13333
Fly#-3	15.4667	11.4667	6.8	17.6	6.53333	-11.1333	-7.53333	17.6	0	13.6667	5.4	-8.93333
Fly#-4	14.2	13.6	23.4	7.93333	14.6667	10.6667	13.2	17.2667	0	3.4	10.6667	-8.86667
Fly#-5	39	11.9333	19.2667	28.1333	38.2667	32.6667	33.3333	18.8	0	-21.4667	-14.8	8.6
Fly#-6	17.5333	31.4	38.8667	22.4667	19	11.0667	11.0667	6.33333	0	21.8	29.2667	17.6
Fly#-7	13.3333	16	17.2667	24.9333	18.6	26.2	20.7333	28.6667	0	-4.93333	1.8	1.53333
Fly#-8	4.73333	10.0667	11.2667	5.6	7.4	5.53333	9.26667	8.73333	0	7.2	4.66667	-0.466667
Fly#-9	16.8667	13.3333	8.73333	9.26667	16.6667	18.8667	12.0667	10.8	0	-5.73333	-3.53333	-1.73333
Fly#-10	0.2	2.06667	4.86667	0.533333	3.66667	-1.06667	6.8	2.2	0	6.6	1.53333	1.8
Fly#-11	21.8667	23.4	20.6	17.4	32.2	25.7333	32.9333	27	0	8	-2	0.733333
Fly#-12	25.1333	23.2667	3.13333	-0.6	23.2667	24.9333	12.0667	3.53333	0	-3.53333	-10.8	-6
AVG	17.5111	15.4333	14.3611	13.5222	17.7056	12.1444	12.0722	13.8611	0	3.48333	2.48333	-0.144444
SEM	2.8564	2.67794	3.1365	2.68673	2.94182	4.17109	3.66981	2.46376	0	4.32281	3.75691	2.23258
Count	12	12	12	12	12	12	12	12	12	12	12	12
