# Supplementary material for: Dopamine-mediated interactions between short- and long-term memory dynamics
Source: Nature. 2024 Jul 22;634(8036):1141–9. doi: 10.1038/s41586-024-07819-w (PMC11525173; doi:10.1038/s41586-024-07819-w)
Supplement: Supplementary file 9 — Source Data Fig. 4 [file 41586_2024_7819_MOESM9_ESM.xlsx]

## Sheet: Panel c
Odor-induced change in spike rate in MBON-α3 (∆ spike/s): ACV vs EtA
	CS+ induced						CS- induced						CS+ vs. CS- bias
	Pre	Mid	5min	1hr	3hr	24hr	Pre	Mid	5min	1hr	3hr	24hr	Pre	Mid	6x	1hr	3hr	24hr
Fly#-1	6.06667	5.26667	-6.53333	-7.8	-19.3333	3.86667	23.2	13.2	14.9333	26.0667	33.1333	12	0	9.2	-4.33333	-16.7333	-35.3333	9
Fly#-2	18.4	-0.8	-4.86667	-0.2	7.2	9.2	20.3333	22.2667	13.1333	10.0667	6.46667	5.4	0	-21.1333	-16.0667	-8.33333	2.66667	5.73333
Fly#-3	28.8	-4.6	-14.8667	0.666667	4	10.0667	32.2667	26.3333	22.4	35.6667	30.4667	23.8667	0	-27.4667	-33.8	-31.5333	-23	-10.3333
Fly#-4	25.0667	1.13333	4.8	4	5.86667	12.3333	25.8	22.3333	21.3333	24.4667	26.7333	20	0	-20.4667	-15.8	-19.7333	-20.1333	-6.93333
Fly#-5	9.93333	-10.9333	-9.93333	-7.66667	2.26667	-1.26667	11	37.5333	26.3333	27.7333	27.8	13.0667	0	-47.4	-35.2	-34.3333	-24.4667	-13.2667
Fly#-6	6.66667	-2.2	-15.8667	-3.4	7.33333	4.66667	10.9333	8.13333	-6.33333	9.13333	15.1333	2.53333	0	-6.06667	-5.26667	-8.26667	-3.53333	6.4
Fly#-7	20.6667	-9.6	-15.4	-3.6	9.4	17.8667	22.1333	35.6667	35.9333	32.4667	35.3333	30.5333	0	-43.8	-49.8667	-34.6	-24.4667	-11.2
Fly#-8	15.5333	13.0667	-14	-4.33333	-1.86667	4.13333	10.9333	21.4	37.7333	23.1333	19.6	12.6	0	-12.9333	-56.3333	-32.0667	-26.0667	-13.0667
Fly#-9	17.0667	-20.6667	-29.1333	-13.6667	-9.13333	-7.33333	14.2667	26.2	24.4667	24.2	23.2	33.0667	0	-49.6667	-56.4	-40.6667	-35.1333	-43.2
Fly#-10	15	-8.46667	-1.26667	-5.8	-2.13333	12.4	11.6	3.46667	13.7333	23	10.6	15.3333	0	-15.3333	-18.4	-32.2	-16.1333	-6.33333
Fly#-11	23.7333	5.4	-6.93333	3.73333	15.5333	-6.2	12.5333	4.4	5.2	15.2	16.3333	7.46667	0	-10.2	-23.3333	-22.6667	-12	-24.8667
Fly#-12	29.2667	11.2	-0.0666667	4.06667	-0.0666667	16.4667	16.1333	7.06667	4.53333	12.1333	21.4	16.6	0	-9	-17.7333	-21.2	-34.6	-13.2667
AVG	18.0167	-1.76667	-9.50556	-2.83333	1.58889	6.35	17.5944	19	17.7833	21.9389	22.1833	16.0389	0	-21.1889	-27.7111	-25.1944	-21.0167	-10.1111
SEM	2.27891	2.8258	2.62299	1.5906	2.64827	2.37727	2.0396	3.37436	3.73434	2.47785	2.59241	2.7301	0	5.20281	5.33674	3.068	3.49728	4.13389
Count	12	12	12	12	12	12	12	12	12	12	12	12	12	12	12	12	12	12
	CS+ induced						CS- induced						CS+ vs. CS- bias
	Friedman ANOVA: p =1.96E-07						Friedman ANOVA: p = 1.80E-01						Friedman ANOVA: p = 1.54E-05
	Post-hoc: Wilcoxon signed-rank tests with Holm-Bonferroni correction												Post-hoc: Wilcoxon signed-rank tests with Holm-Bonferroni correction
			Corrected p-Value	Significance											Corrected p-Value	Significance
	Pre vs Mid		0.00732422	**									Pre vs Mid		0.0268555	*
	Pre vs 5-min		0.00732422	**									Pre vs 5-min		0.00732422	**
	Pre vs 1-hr		0.00683594	**									Pre vs 1-hr		0.00732422	**
	Pre vs 3-hr		0.00976562	**									Pre vs 3-hr		0.0126953	*
	Pre vs 24-hr		0.00634766	**									Pre vs 24-hr		0.140625	n.s.
	Mid vs 5-min		0.109863	n.s.									Mid vs 5-min		0.553711	n.s.
	Mid vs 1-hr		0.969727	n.s.									Mid vs 1-hr		1.14111	n.s.
	Mid vs 3-hr		0.939453	n.s.									Mid vs 3-hr		1.24414	n.s.
	Mid vs 24-hr		0.212402	n.s.									Mid vs 24-hr		0.365723	n.s.
	5-min vs 1-hr		0.109863	n.s.									5-min vs 1-hr		1.24414	n.s.
	5-min vs 3-hr		0.111328	n.s.									5-min vs 3-hr		1.01807	n.s.
	5-min vs 24-hr		0.00585938	**									5-min vs 24-hr		0.0126953	*
	1-hr vs 3-hr		0.255859	n.s.									1-hr vs 3-hr		1.01807	n.s.
	1-hr vs 24-hr		0.0976562	n.s.									1-hr vs 24-hr		0.0268555	*
	3-hr vs 24-hr		0.32959	n.s.									3-hr vs 24-hr		0.140625	n.s.

## Sheet: Panel d
Odor-induced change in spike rate in MBON-α3 (∆ spike/s): OCT vs BEN
	CS+ induced						CS- induced						CS+ vs. CS- bias
	Pre	Mid	5min	1hr	3hr	24hr	Pre	Mid	5min	1hr	3hr	24hr	Pre	Mid	6x	1hr	3hr	24hr
Fly#-1	16.8667	-15.2667	-21.2	-4.73333	12.4	8.86667	15.4	-16.9333	-16.7333	-21.4667	14.1333	16.6667	0	0.2	-5.93333	15.2667	-3.2	-9.26667
Fly#-2	13.7333	-25.4	-15.0667	7.26667	0.2	1.13333	14.3333	4.8	-12.8667	-1.66667	-15.9333	5.6	0	-29.6	-1.6	9.53333	16.7333	-3.86667
Fly#-3	24	5.2	-8.33333	-6.33333	-8.13333	-10.3333	26.2667	-13	-5.8	5.93333	12.8	10.2667	0	20.4667	-0.266667	-10	-18.6667	-18.3333
Fly#-4	20.7333	-14.7333	-12.7333	-3.73333	-9.6	-4.13333	8.2	-12.8667	-4.46667	11.1333	2.73333	9.13333	0	-14.4	-20.8	-27.4	-24.8667	-25.8
Fly#-5	15.7333	-17.8667	-6	-7.6	7.93333	-24.6667	7.86667	12.9333	3	10.2	14.9333	-2.66667	0	-38.6667	-16.8667	-25.6667	-14.8667	-29.8667
Fly#-6	37.4667	-12.2667	-21	-11.8667	-4.13333	3.46667	32.2	-20.2667	-11.6	-8.66667	16.3333	15.6	0	2.73333	-14.6667	-8.46667	-25.7333	-17.4
Fly#-7	10.2667	-8	-12	-0.2	2.4	-19.4	9.4	-2.8	-10.5333	3.93333	2.73333	0.8	0	-6.06667	-2.33333	-5	-1.2	-21.0667
Fly#-8	16.8	-11.2	-8.4	-11.7333	-10.5333	-14.2	9.13333	-16.4	-23	-10.7333	-8.6	-4.93333	0	-2.46667	6.93333	-8.66667	-9.6	-16.9333
Fly#-9	11.8	-4.33333	-11.9333	1.6	-5.2	-1.13333	11.8	-17.9333	-5	-8.4	-6.4	13.2	0	13.6	-6.93333	10	1.2	-14.3333
Fly#-10	17.5333	-13.8667	-9	-5.06667	-12.6	-1.93333	9.73333	6.66667	0.733333	7.66667	2.33333	21.8667	0	-28.3333	-17.5333	-20.5333	-22.7333	-31.6
Fly#-11	25.9333	-6.4	-6.13333	-2.06667	-12.4	-8.86667	18.2	-11.2667	-5	-4.2	-1	4.2	0	-2.86667	-8.86667	-5.6	-19.1333	-20.8
Fly#-12	32.6667	-12.7333	-10.6667	6.2	2.53333	16.6667	30.6	-8.06667	-2.2	14.2	7.46667	24	0	-6.73333	-10.5333	-10.0667	-7	-9.4
AVG	20.2944	-11.4056	-11.8722	-3.18889	-3.09444	-4.54444	16.0944	-7.92778	-7.78889	-0.172222	3.46111	9.47778	0	-7.67778	-8.28333	-7.21667	-10.7556	-18.2222
SEM	2.40238	2.1926	1.4642	1.77196	2.36758	3.38873	2.55765	3.14185	2.14976	3.11502	2.95875	2.67069	0	5.06161	2.37615	3.92606	3.67115	2.41257
Count	12	12	12	12	12	12	12	12	12	12	12	12	12	12	12	12	12	12
	CS+ induced						CS- induced						CS+ vs. CS- bias
	Friedman ANOVA: p =5.69E-06						Friedman ANOVA: p = 8.97E-06						Friedman ANOVA: p = 3.04E-04
	Post-hoc: Wilcoxon signed-rank tests with Holm-Bonferroni correction						Post-hoc: Wilcoxon signed-rank tests with Holm-Bonferroni correction						Post-hoc: Wilcoxon signed-rank tests with Holm-Bonferroni correction
			Corrected p-Value	Significance					Corrected p-Value	Significance					Corrected p-Value	Significance
	Pre vs Mid		0.00732422	**			Pre vs Mid		0.019043	*			Pre vs Mid		1.21094	n.s.
	Pre vs 5-min		0.00732422	**			Pre vs 5-min		0.00732422	**			Pre vs 5-min		0.0644531	n.s.
	Pre vs 1-hr		0.00683594	**			Pre vs 1-hr		0.0488281	*			Pre vs 1-hr		1.21094	n.s.
	Pre vs 3-hr		0.00634766	**			Pre vs 3-hr		0.0410156	*			Pre vs 3-hr		0.134277	n.s.
	Pre vs 24-hr		0.00585938	**			Pre vs 24-hr		0.208984	n.s.			Pre vs 24-hr		0.00732422	**
	Mid vs 5-min		1.7002	n.s.			Mid vs 5-min		1.35449	n.s.			Mid vs 5-min		2.55029	n.s.
	Mid vs 1-hr		0.273438	n.s.			Mid vs 1-hr		0.146973	n.s.			Mid vs 1-hr		1.81934	n.s.
	Mid vs 3-hr		0.447754	n.s.			Mid vs 3-hr		0.161133	n.s.			Mid vs 3-hr		2.28223	n.s.
	Mid vs 24-hr		0.908203	n.s.			Mid vs 24-hr		0.0615234	n.s.			Mid vs 24-hr		0.382324	n.s.
	5-min vs 1-hr		0.0341797	*			5-min vs 1-hr		0.0742188	n.s.			5-min vs 1-hr		2.55029	n.s.
	5-min vs 3-hr		0.241699	n.s.			5-min vs 3-hr		0.0410156	*			5-min vs 3-hr		2.11914	n.s.
	5-min vs 24-hr		0.908203	n.s.			5-min vs 24-hr		0.0136719	*			5-min vs 24-hr		0.0136719	*
	1-hr vs 3-hr		2.07422	n.s.			1-hr vs 3-hr		1.35449	n.s.			1-hr vs 3-hr		2.28223	n.s.
	1-hr vs 24-hr		2.27734	n.s.			1-hr vs 24-hr		0.161133	n.s.			1-hr vs 24-hr		0.0317383	*
	3-hr vs 24-hr		2.27734	n.s.			3-hr vs 24-hr		0.208984	n.s.			3-hr vs 24-hr		0.134277	n.s.

## Sheet: Panel g
Change in spike rate in PPL1-α3 (∆ spike/s)
	ACV	Shock	ACV+Shock	Net Value		Friedman ANOVA: p = 6.48E-07
Fly#-1	-12.5	13.3	10.8	0.8		Post-hoc: Wilcoxon signed-rank tests with Holm-Bonferroni correction
Fly#-2	-7.6	16.9	14.6	9.3
Fly#-3	-7.3	15.5	2.4	8.2				Corrected p-Value	Significance
Fly#-4	2.3	13.8	13.3	16.1		ACV vs Shock		0.00130753	**
Fly#-5	1.2	8.6	5.3	9.8		ACV vs ACV+Shock		0.00130753	**
Fly#-6	-0.2	18.6	15.5	18.4		Shock vs ACV+Shock		0.00347754	**
Fly#-7	-9.5	2.3	-2	-7.2
Fly#-8	-2.5	5	2.3	2.5		Wilcoxon signed-rank test
Fly#-9	1.8	5.9	7.9	7.7				p-Value	Significance
Fly#-10	-4.7	13.6	11	8.9		ACV+Shock vs Net Value		0.9	n.s.
Fly#-11	-3.6	18.3	-0.3	14.7
Fly#-12	-1.5	15.3	0.3	13.8
Fly#-13	-6.2	4.3	6.9	-1.9
Fly#-14	-5.9	6.7	6.1	0.8
Fly#-15	-5.5	2.4	2.2	-3.1
Fly#-16	-8	11.7	3	3.7
AVG	-4.35625	10.7625	6.20625	6.40625
SEM	1.0704	1.42138	1.37848	1.85091
Count	16	16	16	16

## Sheet: Panel h
Change in spike rate in PPL1-α3 (∆ spike/s)
	OCT	Shock	OCT+Shock	Net Value		Friedman ANOVA: p = 2.44E-05
Fly#-1	1.1	10.2	10.2	11.3		Post-hoc: Wilcoxon signed-rank tests with Holm-Bonferroni correction
Fly#-2	6.1	12.4	17	18.5
Fly#-3	3	14.5	13.4	17.5				Corrected p-Value	Significance
Fly#-4	4.7	15.2	14.2	19.9		OCT vs Shock		0.00245099	**
Fly#-5	5.2	4.5	12.7	9.7		OCT vs OCT+Shock		0.00131333	**
Fly#-6	6.3	15	23.3	21.3		Shock vs OCT+Shock		0.00671387	**
Fly#-7	2.3	8.4	13.5	10.7
Fly#-8	3.2	8.4	15.3	11.6		Wilcoxon signed-rank test
Fly#-9	4.6	3.8	9.2	8.4				p-Value	Significance
Fly#-10	-1.2	6	14.8	4.8		OCT+Shock vs Net Value		0.68	n.s.
Fly#-11	-0.4	18.3	13.8	17.9
Fly#-12	11.3	12.1	22.1	23.4
Fly#-13	2.4	2.5	13.8	4.9
Fly#-14	0.5	4.2	3	4.7
Fly#-15	7.6	14.8	15.4	22.4
Fly#-16	1.8	3.5	16.5	5.3
AVG	3.65625	9.6125	14.2625	13.2688
SEM	0.804517	1.28124	1.17516	1.69508
Count	16	16	16	16

## Sheet: Panel i,j
Panel i: Blocking group
Change in spike rate in PPL1-α3 (∆ spike/s)
	CS+ induced				CS- induced				CS+ vs. CS- bias					CS+ induced				CS- induced				CS+ vs. CS- bias
	Pre	Mid	5min	1hr	Pre	Mid	5min	1hr	Pre	Mid	6x	1hr		Friedman ANOVA: p = 1.00E-01				Friedman ANOVA: p = 6.00E-01				Friedman ANOVA: p = 3.80E-01
Fly#-1	-0.466667	1.33333	10.6	1.26667	-3.86667	0.8	0.333333	4.06667	0	-2.86667	6.86667	-6.2
Fly#-2	3	-1.86667	2.73333	-0.333333	5.66667	-0.2	-0.266667	-4.8	0	1	5.66667	7.13333
Fly#-3	-0.666667	-3.93333	-2.53333	-3.53333	0.466667	-1.2	-3.93333	-3.53333	0	-1.6	2.53333	1.13333
Fly#-4	-1.2	1.06667	1.93333	-1.8	-2.13333	-2	-1.6	0.933333	0	2.13333	2.6	-3.66667
Fly#-5	-2.6	-6	-3.86667	-0.8	1.66667	-1.73333	4.86667	2.53333	0	0	-4.46667	0.933333
Fly#-6	0.8	1.06667	1.53333	-0.6	-0.2	0.6	-3.26667	-1	0	-0.533333	3.8	-0.6
Fly#-7	3.73333	-2.93333	-1.66667	-3.93333	0.933333	-3.73333	-0.333333	-1.66667	0	-2	-4.13333	-5.06667
Fly#-8	-2.53333	-6.53333	0.666667	1.6	-5.8	-6.2	-1.33333	-3	0	-3.6	-1.26667	1.33333
Fly#-9	3.4	1.06667	6.86667	3.66667	1.4	5	5.93333	5.8	0	-5.93333	-1.06667	-4.13333
Fly#-10	-3.86667	4.73333	1.6	8.46667	-4.4	9.33333	8.73333	7.26667	0	-5.13333	-7.66667	0.666667
Fly#-11	-0.733333	9.13333	9.66667	8.66667	0.866667	4.26667	8	3.46667	0	6.46667	3.26667	6.8
Fly#-12	3	3.46667	5.46667	5.66667	3.26667	4.46667	3.33333	3.26667	0	-0.733333	2.4	2.66667
AVG	0.155556	0.05	2.75	1.52778	-0.177778	0.783333	1.70556	1.11111	0	-1.06667	0.711111	0.0833333
SEM	0.751848	1.31784	1.32802	1.23341	0.959494	1.24549	1.24966	1.12293	0	0.968563	1.27861	1.24173
Count	12	12	12	12	12	12	12	12	12	12	12	12
Panel j: Control group
Change in spike rate in PPL1-α3 (∆ spike/s)
	CS+ induced				CS- induced				CS+ vs. CS- bias					CS+ induced				CS- induced				CS+ vs. CS- bias
	Pre	Mid	5min	1hr	Pre	Mid	5min	1hr	Pre	Mid	6x	1hr		Friedman ANOVA: p = 1.54E-04				Friedman ANOVA: p = 6.40E-01				Friedman ANOVA: p = 4.19E-04
Fly#-1	-13.3333	4.8	3.53333	-6.46667	-6.6	-10.5333	-5.13333	-6.73333	0	22.0667	15.4	7		Post-hoc: Wilcoxon signed-rank tests with Holm-Bonferroni correction								Post-hoc: Wilcoxon signed-rank tests with Holm-Bonferroni correction
Fly#-2	-0.6	11.2667	15.2667	13	-13.8	-3.46667	-0.0666667	-3.2	0	1.53333	2.13333	3
Fly#-3	-7.93333	4.8	0.0666667	-6.93333	-8.33333	-3.73333	-5.8	-9.46667	0	8.13333	5.46667	2.13333				Corrected p-Value	Significance							Corrected p-Value	Significance
Fly#-4	0.533333	4.53333	5.33333	-3.2	-2.73333	0.0666667	0.266667	0.4	0	1.2	1.8	-6.86667		Pre vs Mid		0.00732422	**					Pre vs Mid		0.0483398	*
Fly#-5	-11.1333	2.2	7.6	-6.66667	-20.2	-3.06667	-12.4667	-4	0	-3.8	11	-11.7333		Pre vs 5-min		0.00488281	**					Pre vs 5-min		0.00976562	**
Fly#-6	-9.26667	4.2	4.33333	-2.73333	-6.06667	-0.0666667	-1.86667	-2.6	0	7.46667	9.4	3.06667		Pre vs 1-hr		1.13867	n.s.					Pre vs 1-hr		1.24414	n.s.
Fly#-7	-1.4	-2.06667	2.93333	-8.46667	-6.8	-2.2	0.866667	-3	0	-5.26667	-3.33333	-10.8667		Mid vs 5-min		1.13867	n.s.					Mid vs 5-min		1.24414	n.s.
Fly#-8	2.73333	2.46667	1.53333	-6	-0.466667	-2.73333	-6.4	-7.2	0	2	4.73333	-2		Mid vs 1-hr		0.00488281	**					Mid vs 1-hr		0.00585938	**
Fly#-9	-1.46667	8.66667	8.4	-6.73333	-1.4	-4.66667	-3.33333	-3	0	13.4	11.8	-3.66667		5-min vs 1-hr		0.00292969	**					5-min vs 1-hr		0.00585938	**
Fly#-10	-9.4	17.1333	1.4	-9.33333	-6	-5.6	-15.8	-15.3333	0	26.1333	20.6	9.4
Fly#-11	-7.26667	2.13333	4.33333	-1.6	-13	-12.9333	-4.86667	-1.8	0	9.33333	3.46667	-5.53333
Fly#-12	-3.4	4.13333	1.6	-2.13333	-3.53333	-4.2	-4.93333	-3.33333	0	8.2	6.4	1.06667
AVG	-5.16111	5.35556	4.69444	-3.93889	-7.41111	-4.42778	-4.96111	-4.93889	0	7.53333	7.40556	-1.25
SEM	1.49708	1.43685	1.20259	1.7014	1.65732	1.10583	1.44102	1.21452	0	2.74505	1.89933	1.93389
Count	12	12	12	12	12	12	12	12	12	12	12	12

## Sheet: Panel l,m
Panel l: Light on group
Control: MB085C-Gal4 > W1118								Experimental: MB085C-Gal4 > UAS-CsChrimson-tdTomato
	CS+ induced ∆ rotational speed (degree/s)			CS- induced ∆ rotational speed (degree/s)					CS+ induced ∆ rotational speed (degree/s)			CS- induced ∆ rotational speed (degree/s)
	Pre	5mins	3hr	Pre	5mins	3hr			Pre	5mins	3hr	Pre	5mins	3hr
Fly#-1	21.0709	-43.0295	-43.6116	16.7663	19.8391	18.5478		Fly#-1	12.4895	6.1818	29.4279	31.491	17.7614	34.3241
Fly#-2	8.9533	2.3236	-5.3256	53.6203	41.7262	41.8397		Fly#-2	17.7189	11.6639	19.6892	4.4392	17.583	12.2202
Fly#-3	24.8898	-4.7799	-30.9267	28.9357	34.7495	23.4271		Fly#-3	40.2873	14.3308	40.9451	4.7481	3.8435	26.8317
Fly#-4	64.759	2.729	28.2048	39.7789	24.8523	46.3135		Fly#-4	27.2764	0.5136	-0.0443	-2.0669	32.3364	0.1548
Fly#-5	59.9205	23.6462	2.5679	21.2089	12.9568	0.7426		Fly#-5	23.3512	-16.3555	16.758	-3.6992	15.657	-1.9412
Fly#-6	51.2957	36.6772	23.8057	46.843	83.6802	6.0871		Fly#-6	10.7489	3.8297	15.5056	17.4708	0.1618	-1.1847
Fly#-7	3.7102	12.4162	-9.2453	17.9551	7.0176	10.2048		Fly#-7	11.5401	4.9633	50.5249	46.6625	4.5464	30.1367
Fly#-8	12.6935	-5.644	-1.0038	21.5341	-0.372	33.3118		Fly#-8	27.7229	28.2947	6.2961	17.4712	32.1648	9.0616
Fly#-9	2.4793	-19.2176	3.3929	-3.7101	12.5951	-13.4991		Fly#-9	18.2538	-3.585	-12.7569	23.1125	38.1359	6.1152
Fly#-10	5.9117	16.0152	5.1732	18.594	21.4216	36.8385		Fly#-10	65.7521	29.389	32.3584	19.5436	16.8793	36.4845
Fly#-11	34.4367	25.0739	33.9778	-14.5312	-12.4601	-10.3952		Fly#-11	32.0341	32.9225	45.5407	28.9344	38.7793	48.093
Fly#-12	34.7769	24.2323	12.4944	30.2941	12.0249	28.9196		Fly#-12	36.2359	4.1737	38.0649	24.9584	53.3006	79.9715
AVG	27.0748	5.87022	1.62531	23.1074	21.5026	18.5282		AVG	26.9509	9.69354	23.5258	17.7555	22.5958	23.3556
SEM	6.38052	6.39946	6.54777	5.56438	7.04343	5.77609		SEM	4.50513	4.20821	5.59692	4.29317	4.72154	7.05714
Count	12	12	12	12	12	12		Count	12	12	12	12	12	12
CS+ induced				CS- induced				CS+ induced				CS- induced
Friedman ANOVA: p = 4.00E-03				Friedman ANOVA: p = 9.20E-01				Friedman ANOVA: p = 4.60E-02				Friedman ANOVA: p = 5.60E-01
Post-hoc: Wilcoxon signed-rank tests with Holm-Bonferroni correction								Post-hoc: Wilcoxon signed-rank tests with Holm-Bonferroni correction
	Corrected p-Value	Significance							Corrected p-Value	Significance
Pre vs 5-min	0.0136719	*						Pre vs 5-min	0.00732422	**
Pre vs 3hr	0.00732422	**						Pre vs 3hr	0.791016	n.s.
5-min vs 3hr	0.380371	n.s.						5-min vs 3hr	0.0683594	n.s.
Mann-Whitney U-tests p-Value
			p-Value	Significance
Control CS+ v.s. Experimental CS+		Pre	0.7075	n.s.
		5-min	0.665	n.s.
		3-hr	0.0226	*
Control CS– v.s. Experimental CS–		Pre	0.4705	n.s.
		5-min	0.7075	n.s.
		3-hr	0.8399	n.s.
Panel m: Light off group
Control: MB085C-Gal4 > W1118								Experimental: MB085C-Gal4 > UAS-CsChrimson-tdTomato
	CS+ induced ∆ rotational speed (degree/s)			CS- induced ∆ rotational speed (degree/s)					CS+ induced ∆ rotational speed (degree/s)			CS- induced ∆ rotational speed (degree/s)
	Pre	5mins	3hr	Pre	5mins	3hr			Pre	5mins	3hr	Pre	5mins	3hr
Fly#-1	7.1925	-0.8891	-9.1324	13.9282	-15.4127	-4.8645		Fly#-1	51.5622	8.9787	30.8095	2.5106	-10.2435	16.2385
Fly#-2	15.5885	13.6696	29.8127	7.1438	31.023	51.544		Fly#-2	22.9618	11.2414	0.0684	29.851	21.365	13.1549
Fly#-3	23.6564	-2.0333	-19.8113	4.1057	3.9911	26.1215		Fly#-3	4.1402	-16.9777	0.8332	29.8964	5.0876	49.0126
Fly#-4	14.5251	-15.1982	-16.0751	32.1578	26.7022	9.212		Fly#-4	14.5436	5.6542	0.8895	24.5581	2.9619	24.5603
Fly#-5	20.7298	5.5567	21.8248	53.9623	37.4853	37.1066		Fly#-5	3.999	-23.6838	-4.8078	17.064	50.0071	10.5971
Fly#-6	6.7686	-1.9083	-12.5041	33.2305	43.8724	27.8872		Fly#-6	97.5281	25.5157	27.4414	58.8427	35.5532	52.9726
Fly#-7	16.8028	9.2266	6.277	32.4622	27.689	14.3005		Fly#-7	38.2674	8.1398	44.0926	32.7741	29.9267	16.4145
Fly#-8	62.4862	12.6267	16.9272	11.3748	12.4481	-2.3336		Fly#-8	18.8185	3.3711	16.2935	8.9609	18.3286	26.9588
Fly#-9	5.5777	3.6945	-26.8796	1.9228	-8.3759	23.9126		Fly#-9	9.0095	-4.5564	-3.7463	7.5367	58.6841	-5.4311
Fly#-10	22.2507	16.889	22.1853	37.5633	31.5369	46.1708		Fly#-10	14.0068	17.531	-1.7893	10.6042	14.222	-7.0946
Fly#-11	22.6648	20.8627	18.8554	15.4685	68.4696	90.9964		Fly#-11	0.6689	8.8153	15.1941	29.8613	12.7561	8.4155
Fly#-12	39.7352	25.66	18.372	33.6544	31.2168	-14.524		Fly#-12	28.3873	-10.8334	-14.1601	26.2184	-2.0624	-0.3263
AVG	21.4982	7.34641	4.15433	23.0812	24.2205	25.4608		AVG	25.3244	2.76633	9.25989	23.2232	19.7155	17.1227
SEM	4.60603	3.31067	5.6958	4.67835	6.66754	8.36117		SEM	7.85693	4.1269	5.04236	4.42009	5.99303	5.49745
Count	12	12	12	12	12	12		Count	12	12	12	12	12	12
CS+ induced				CS- induced				CS+ induced				CS- induced
Friedman ANOVA: p = 2.00E-03				Friedman ANOVA: p = 5.60E-01				Friedman ANOVA: p = 1.31E-02				Friedman ANOVA: p = 3.68E-01
Post-hoc: Wilcoxon signed-rank tests with Holm-Bonferroni correction								Post-hoc: Wilcoxon signed-rank tests with Holm-Bonferroni correction
	Corrected p-Value	Significance							Corrected p-Value	Significance
Pre vs 5-min	0.00146484	**						Pre vs 5-min	0.00732422	**
Pre vs 3hr	0.0185547	*						Pre vs 3hr	0.0419922	*
5-min vs 3hr	0.423828	n.s.						5-min vs 3hr	0.233398	n.s.
Mann-Whitney U-tests p-Value
			p-Value	Significance
Control CS+ v.s. Experimental CS+		Pre	0.8399	n.s.
		5-min	0.4357	n.s.
		3-hr	0.665	n.s.
Control CS– v.s. Experimental CS–		Pre	0.7508	n.s.
		5-min	0.5444	n.s.
		3-hr	0.5067	n.s.
