# Supplementary material for: Dopamine-mediated interactions between short- and long-term memory dynamics
Source: Nature. 2024 Jul 22;634(8036):1141–9. doi: 10.1038/s41586-024-07819-w (PMC11525173; doi:10.1038/s41586-024-07819-w)
Supplement: Supplementary file 10 — Source Data Fig. 5 [file 41586_2024_7819_MOESM10_ESM.xlsx]

## Sheet: Panel c
Experimental data						Modeling
Odor-evoked changes in spike rate (∆ spike/s)						Odor-evoked changes in spike rate (∆ spike/s)
PPL1-γ1pedc	Pre	Mid	5min	1hr		PPL1-γ1pedc	Pre	Mid	5min	1hr
CS+: avg	-4.21667	-0.705556	-0.261111	-3.11667		CS+:	-2.95118	-0.883565	-0.617495	-2.60206
sem	1.05811	0.844728	0.600026	1.27009		upper C.I.	0.567255	0.395112	0.695993	0.547832
						lower C.I.	0.691992	0.40929	0.534456	0.572394
CS-: avg	-2.62222	-0.35	-1.62778	-2.30556		CS- Median:	-2.95118	-1.58906	-1.60364	-2.99233
sem	1.03193	0.450673	1.19442	2.08965		upper C.I.	0.567255	0.292075	0.298348	0.573851
						lower C.I.	0.691992	0.477476	0.512916	0.746399
PPL1-α'2α2	Pre	Mid	5min	1hr		PPL1-α'2α2
CS+: avg	-5.98889	0.416667	1.61667	-4.08889		CS+ Median:	-3.6359	0.0134476	0.547725	-2.92842
sem	1.47065	1.08284	0.925986	1.50047		upper C.I.	0.804903	0.808684	0.804546	0.636566
						lower C.I.	0.689484	0.565976	0.718454	0.62628
CS-: avg	-2.77778	-2.88889	-2.35556	-4.17778		CS- Median:	-3.6359	-1.39626	-1.39334	-3.61664
sem	0.799719	1.04515	1.04599	1.17758		upper C.I.	0.804903	0.650048	0.736607	0.84041
						lower C.I.	0.689484	0.511725	0.561402	0.71375
PPL1-α3	Pre	Mid	5min	1hr		PPL1-α3
CS+: avg	-6.38889	3.26667	3.94444	-2.51111		CS+ Median:	-4.57648	2.80366	5.1549	-1.66205
sem	1.29209	1.32436	0.904937	1.47979		upper C.I.	0.707809	0.570936	0.848275	0.909107
						lower C.I.	0.758129	0.621835	0.84528	0.91178
CS-: avg	-4.80556	-4.08333	-2.16667	-3.43333		CS- Median:	-4.57648	-3.7457	-3.93449	-5.28948
sem	1.55144	1.44127	1.56884	2.27518		upper C.I.	0.707809	0.457058	0.523683	0.712478
						lower C.I.	0.758129	0.584529	0.689405	0.80095
MBON-γ1pedc	Pre	Mid	5min	1hr		MBON-γ1pedc
CS+: avg	36.5833	-2.38333	-10.6944	21.6444		CS+ Median:	22.6285	-1.89448	-8.08169	14.8236
sem	5.1712	2.34277	3.31176	3.6632		upper C.I.	1.59076	1.54538	1.95649	1.67322
						lower C.I.	1.63674	1.51059	2.08999	1.80724
CS-: avg	26.6611	9.85556	12.2333	23.8389		CS- Median:	22.6285	15.0313	15.5199	24.3238
sem	4.49873	3.69947	3.89342	3.63077		upper C.I.	1.59076	1.59386	1.99494	2.01392
						lower C.I.	1.63674	1.37081	1.64862	1.88935
MBON-α2sc	Pre	Mid	5min	1hr		MBON-α2sc
CS+: avg	6.12222	5.78333	8.50556	5.21667		CS+ Median:	8.18788	8.46	8.46	8.46
sem	2.81361	2.51959	1.92482	2.36865		upper C.I.	0.272118	0	0	0
						lower C.I.	1.10781	0	0	0
CS-: avg	5.53333	6.48333	4.45	4.12222		CS- Median:	8.18788	8.35062	8.46	8.46
sem	2.44821	1.71837	2.9641	1.97373		upper C.I.	0.272118	0.109376	0	0
						lower C.I.	1.10781	1.54518	0.982201	0
MBON-α3	Pre	Mid	5min	1hr		MBON-α3
CS+: avg	18.0167	-1.76667	-9.50556	-2.83333		CS+ Median:	14.5323	3.64324	-10.1037	-7.18808
sem	2.27891	2.8258	2.62299	1.5906		upper C.I.	1.04761	1.25855	1.66719	1.849
						lower C.I.	1.03267	1.09638	0.526339	1.80479
CS-: avg	17.5944	19	17.7833	21.9389		CS- Median:	14.5323	17.5411	19.96	19.96
sem	2.0396	3.37436	3.73434	2.47785		upper C.I.	1.04761	1.88282	0	0
						lower C.I.	1.03267	1.65057	0	0

## Sheet: Panel d
Impact of innate odor valences on memory dynamics
Memory dynamics in MBON-γ1pedc
	Time (mins after training)		5	10	15	20	25	30	35	40	45	50	55	60	65	70	75	80	85	90	95	100	105	110	115	120	125	130	135	140	145	150	155	160	165	170	175	180
Learning-induced change in CS+ response (∆ spike/s)	Odor-evoked change in spike rate in DANs (∆ spike/s)	4	-30.0371	-26.8586	-23.5002	-20.3117	-17.4387	-14.9217	-12.7508	-10.8939	-9.31224	-7.967	-6.82288	-5.84897	-5.01888	-4.31033	-3.70463	-3.18613	-2.74172	-2.36039	-2.03288	-1.75136	-1.50922	-1.30084	-1.12141	-0.966867	-0.833713	-0.71896	-0.620046	-0.534771	-0.461245	-0.397842	-0.343165	-0.296009	-0.255337	-0.220257	-0.189999	-0.163899
		3	-28.7287	-25.4621	-22.1376	-19.0432	-16.2895	-13.8981	-11.8486	-10.1044	-8.62453	-7.36983	-6.30542	-5.40122	-4.63182	-3.97595	-3.4159	-2.93689	-2.52661	-2.17477	-1.87272	-1.61318	-1.39001	-1.19798	-1.03268	-0.89032	-0.767677	-0.661993	-0.570902	-0.492376	-0.424672	-0.366292	-0.315948	-0.27253	-0.235083	-0.202784	-0.174926	-0.150896
		2	-27.4202	-24.0656	-20.775	-17.7747	-15.1404	-12.8744	-10.9465	-9.31491	-7.93682	-6.77266	-5.78796	-4.95347	-4.24476	-3.64158	-3.12717	-2.68764	-2.3115	-1.98914	-1.71255	-1.47499	-1.27079	-1.09513	-0.943949	-0.813773	-0.701642	-0.605026	-0.521759	-0.449981	-0.3881	-0.334742	-0.288731	-0.249051	-0.214828	-0.185312	-0.159853	-0.137893
		1	-26.1117	-22.6691	-19.4125	-16.5062	-13.9912	-11.8507	-10.0443	-8.5254	-7.24911	-6.17549	-5.2705	-4.50571	-3.8577	-3.3072	-2.83843	-2.4384	-2.09639	-1.80352	-1.55239	-1.33681	-1.15157	-0.992278	-0.855218	-0.737226	-0.635606	-0.548059	-0.472615	-0.407587	-0.351527	-0.303193	-0.261514	-0.225572	-0.194574	-0.167839	-0.14478	-0.12489
		0	-24.8032	-21.2726	-18.0499	-15.2377	-12.8421	-10.827	-9.14214	-7.73589	-6.5614	-5.57832	-4.75303	-4.05796	-3.47064	-2.97283	-2.5497	-2.18916	-1.88129	-1.6179	-1.39223	-1.19862	-1.03235	-0.889425	-0.766487	-0.660678	-0.56957	-0.491091	-0.423471	-0.365192	-0.314955	-0.271643	-0.234297	-0.202093	-0.174319	-0.150366	-0.129707	-0.111887
		-1	-23.4947	-19.8761	-16.6874	-13.9692	-11.6929	-9.80334	-8.23997	-6.94639	-5.87369	-4.98115	-4.23557	-3.61021	-3.08358	-2.63846	-2.26097	-1.93992	-1.66618	-1.43228	-1.23207	-1.06044	-0.913129	-0.786573	-0.677756	-0.584131	-0.503535	-0.434124	-0.374327	-0.322797	-0.278382	-0.240093	-0.20708	-0.178614	-0.154065	-0.132893	-0.114634	-0.0988841
		-2	-22.1862	-18.4796	-15.3248	-12.7007	-10.5438	-8.77965	-7.3378	-6.15688	-5.18598	-4.38398	-3.71811	-3.16246	-2.69652	-2.30408	-1.97224	-1.69068	-1.45107	-1.24666	-1.0719	-0.922251	-0.79391	-0.68372	-0.589025	-0.507584	-0.437499	-0.377157	-0.325183	-0.280402	-0.241809	-0.208543	-0.179863	-0.155135	-0.133811	-0.115421	-0.0995605	-0.0858812
		-3	-20.8777	-17.083	-13.9623	-11.4323	-9.39462	-7.75597	-6.43564	-5.36737	-4.49826	-3.78681	-3.20065	-2.7147	-2.30946	-1.96971	-1.68351	-1.44144	-1.23597	-1.06104	-0.911742	-0.784065	-0.674691	-0.580868	-0.500294	-0.431037	-0.371463	-0.32019	-0.276039	-0.238007	-0.205237	-0.176993	-0.152646	-0.131656	-0.113556	-0.097948	-0.0844875	-0.0728783
		-4	-19.5692	-15.6865	-12.5997	-10.1638	-8.24547	-6.73229	-5.53347	-4.57786	-3.81055	-3.18963	-2.68319	-2.26695	-1.9224	-1.63533	-1.39478	-1.1922	-1.02086	-0.875415	-0.75158	-0.64588	-0.555472	-0.478015	-0.411563	-0.35449	-0.305428	-0.263222	-0.226895	-0.195612	-0.168664	-0.145443	-0.12543	-0.108177	-0.0933017	-0.0804753	-0.0694144	-0.0598753
	Time (mins after training)		5	10	15	20	25	30	35	40	45	50	55	60	65	70	75	80	85	90	95	100	105	110	115	120	125	130	135	140	145	150	155	160	165	170	175	180
Learning-induced change in CS– response (∆ spike/s)	Odor-evoked change in spike rate in DANs (∆ spike/s)	4	-19.3896	-15.3302	-12.1621	-9.70168	-7.79165	-6.3046	-5.14068	-4.22325	-3.49419	-2.90975	-2.4371	-2.05154	-1.73448	-1.47182	-1.25278	-1.06906	-0.914195	-0.783107	-0.671751	-0.576879	-0.495856	-0.426525	-0.367102	-0.316106	-0.272296	-0.234627	-0.202218	-0.174318	-0.15029	-0.12959	-0.111752	-0.0963758	-0.0831206	-0.0716919	-0.0618369	-0.0533382
		3	-18.0987	-13.9284	-10.7829	-8.41175	-6.61981	-5.25887	-4.21803	-3.41521	-2.78998	-2.29806	-1.90693	-1.59272	-1.33781	-1.12912	-0.956844	-0.81359	-0.693709	-0.592841	-0.50758	-0.435234	-0.373652	-0.321096	-0.276148	-0.237641	-0.204606	-0.176233	-0.151843	-0.130861	-0.112802	-0.0972498	-0.0838528	-0.0723086	-0.0623587	-0.0537814	-0.0463862	-0.0400095
		2	-16.8079	-12.5267	-9.40379	-7.12182	-5.44797	-4.21313	-3.29538	-2.60717	-2.08578	-1.68636	-1.37676	-1.1339	-0.941145	-0.78642	-0.660911	-0.558124	-0.473224	-0.402575	-0.343408	-0.293588	-0.251447	-0.215667	-0.185195	-0.159176	-0.136916	-0.117838	-0.101468	-0.0874042	-0.0753128	-0.0649096	-0.055954	-0.0482414	-0.0415969	-0.0358709	-0.0309355	-0.0266808
		1	-15.5171	-11.1249	-8.02463	-5.83189	-4.27612	-3.1674	-2.37274	-1.79913	-1.38158	-1.07466	-0.846588	-0.675081	-0.544476	-0.443721	-0.364978	-0.302657	-0.252738	-0.212309	-0.179237	-0.151943	-0.129242	-0.110239	-0.0942411	-0.0807116	-0.0692257	-0.059444	-0.0510925	-0.0439473	-0.0378239	-0.0325693	-0.0280553	-0.0241742	-0.020835	-0.0179605	-0.0154848	-0.0133521
		0	-14.2263	-9.7232	-6.64548	-4.54196	-3.10428	-2.12167	-1.45009	-0.991087	-0.677374	-0.462962	-0.316419	-0.216262	-0.147808	-0.101022	-0.0690448	-0.0471898	-0.0322526	-0.0220436	-0.015066	-0.0102971	-0.00703774	-0.00481006	-0.00328751	-0.00224691	-0.00153568	-0.00104959	-0.000717358	-0.00049029	-0.000335097	-0.000229027	-0.000156532	-0.000106985	-7.31204e-05	-4.99753e-05	-3.41564e-05	-2.33448e-05
		-1	-12.9355	-8.32146	-5.26632	-3.25203	-1.93243	-1.07593	-0.52744	-0.183047	0.026829	0.148735	0.21375	0.242558	0.248861	0.241678	0.226888	0.208277	0.188233	0.168222	0.149105	0.131348	0.115167	0.100619	0.0876661	0.0762178	0.0661543	0.0573448	0.0496578	0.0429667	0.0371537	0.0321112	0.0277422	0.0239602	0.0206888	0.0178605	0.0154165	0.0133054
		-2	-11.6447	-6.91972	-3.88717	-1.9621	-0.760587	-0.0302019	0.395208	0.624993	0.731032	0.760433	0.743919	0.701377	0.645529	0.584377	0.522821	0.463744	0.408719	0.358488	0.313276	0.272994	0.237372	0.206047	0.17862	0.154682	0.133844	0.115739	0.100033	0.0864237	0.0746426	0.0644515	0.055641	0.0480274	0.0414506	0.035771	0.0308672	0.0266341
		-3	-10.3539	-5.51798	-2.50802	-0.672167	0.411257	1.01553	1.31786	1.43303	1.43524	1.37213	1.27409	1.1602	1.0422	0.927076	0.818755	0.719211	0.629204	0.548754	0.477447	0.414639	0.359576	0.311476	0.269573	0.233147	0.201534	0.174134	0.150408	0.129881	0.112131	0.0967918	0.0835397	0.0720947	0.0622125	0.0536815	0.0463179	0.0399628
		-4	-9.06305	-4.11623	-1.12886	0.617764	1.5831	2.06126	2.2405	2.24107	2.13944	1.98383	1.80426	1.61902	1.43887	1.26978	1.11469	0.974678	0.84969	0.73902	0.641619	0.556285	0.481781	0.416904	0.360527	0.311612	0.269224	0.232528	0.200783	0.173338	0.14962	0.129132	0.111439	0.0961619	0.0829744	0.0715919	0.0617686	0.0532915
	Time (mins after training)		5	10	15	20	25	30	35	40	45	50	55	60	65	70	75	80	85	90	95	100	105	110	115	120	125	130	135	140	145	150	155	160	165	170	175	180
CS+ vs. CS– bias (∆ spike/s)	Odor-evoked change in spike rate in DANs (∆ spike/s)	4	-10.6476	-11.5284	-11.3381	-10.61	-9.64703	-8.61714	-7.61011	-6.67069	-5.81805	-5.05725	-4.38578	-3.79743	-3.2844	-2.83851	-2.45185	-2.11707	-1.82752	-1.57728	-1.36113	-1.17449	-1.01337	-0.874311	-0.754309	-0.650761	-0.561418	-0.484333	-0.417829	-0.360453	-0.310954	-0.268252	-0.231413	-0.199633	-0.172216	-0.148565	-0.128162	-0.110561
		3	-10.6299	-11.5336	-11.3547	-10.6315	-9.66972	-8.63919	-7.6306	-6.68922	-5.83454	-5.07177	-4.39849	-3.8085	-3.29401	-2.84683	-2.45905	-2.12329	-1.8329	-1.58193	-1.36514	-1.17795	-1.01635	-0.876887	-0.756532	-0.652679	-0.563072	-0.48576	-0.41906	-0.361515	-0.311871	-0.269042	-0.232095	-0.200221	-0.172724	-0.149003	-0.12854	-0.110886
		2	-10.6122	-11.5389	-11.3713	-10.6529	-9.69242	-8.66124	-7.65108	-6.70775	-5.85104	-5.0863	-4.4112	-3.81957	-3.30361	-2.85516	-2.46625	-2.12952	-1.83828	-1.58657	-1.36915	-1.18141	-1.01934	-0.879463	-0.758754	-0.654596	-0.564726	-0.487187	-0.420291	-0.362577	-0.312787	-0.269833	-0.232777	-0.200809	-0.173231	-0.149441	-0.128917	-0.111212
		1	-10.5946	-11.5441	-11.3879	-10.6743	-9.71511	-8.6833	-7.67156	-6.72628	-5.86753	-5.10083	-4.42391	-3.83063	-3.31322	-2.86348	-2.47346	-2.13575	-1.84366	-1.59121	-1.37315	-1.18487	-1.02233	-0.882039	-0.760977	-0.656514	-0.56638	-0.488615	-0.421522	-0.363639	-0.313703	-0.270623	-0.233459	-0.201397	-0.173739	-0.149878	-0.129295	-0.111538
		0	-10.5769	-11.5494	-11.4045	-10.6958	-9.7378	-8.70535	-7.69205	-6.74481	-5.88402	-5.11536	-4.43662	-3.8417	-3.32283	-2.87181	-2.48066	-2.14197	-1.84903	-1.59586	-1.37716	-1.18832	-1.02531	-0.884615	-0.7632	-0.658431	-0.568035	-0.490042	-0.422753	-0.364701	-0.314619	-0.271414	-0.234141	-0.201986	-0.174246	-0.150316	-0.129672	-0.111864
		-1	-10.5592	-11.5546	-11.421	-10.7172	-9.7605	-8.7274	-7.71253	-6.76334	-5.90051	-5.12988	-4.44932	-3.85277	-3.33244	-2.88013	-2.48786	-2.1482	-1.85441	-1.6005	-1.38117	-1.19178	-1.0283	-0.887191	-0.765422	-0.660349	-0.569689	-0.491469	-0.423984	-0.365764	-0.315536	-0.272204	-0.234822	-0.202574	-0.174754	-0.150754	-0.13005	-0.11219
		-2	-10.5415	-11.5598	-11.4376	-10.7386	-9.78319	-8.74945	-7.73301	-6.78187	-5.91701	-5.14441	-4.46203	-3.86383	-3.34205	-2.88846	-2.49507	-2.15443	-1.85979	-1.60515	-1.38518	-1.19524	-1.03128	-0.889768	-0.767645	-0.662266	-0.571343	-0.492896	-0.425216	-0.366826	-0.316452	-0.272995	-0.235504	-0.203162	-0.175261	-0.151192	-0.130428	-0.112515
		-3	-10.5239	-11.5651	-11.4542	-10.7601	-9.80588	-8.7715	-7.7535	-6.8004	-5.9335	-5.15894	-4.47474	-3.8749	-3.35166	-2.89678	-2.50227	-2.16065	-1.86517	-1.60979	-1.38919	-1.1987	-1.03427	-0.892344	-0.769867	-0.664184	-0.572998	-0.494323	-0.426447	-0.367888	-0.317368	-0.273785	-0.236186	-0.20375	-0.175769	-0.151629	-0.130805	-0.112841
		-4	-10.5062	-11.5703	-11.4708	-10.7815	-9.82857	-8.79356	-7.77398	-6.81893	-5.94999	-5.17346	-4.48745	-3.88597	-3.36126	-2.90511	-2.50947	-2.16688	-1.87055	-1.61443	-1.3932	-1.20216	-1.03725	-0.89492	-0.77209	-0.666102	-0.574652	-0.49575	-0.427678	-0.36895	-0.318285	-0.274575	-0.236868	-0.204339	-0.176276	-0.152067	-0.131183	-0.113167
Memory dynamics in MBON-α2sc
	Time (mins after training)		5	10	15	20	25	30	35	40	45	50	55	60	65	70	75	80	85	90	95	100	105	110	115	120	125	130	135	140	145	150	155	160	165	170	175	180
Learning-induced change in CS+ response (∆ spike/s)	Odor-evoked change in spike rate in DANs (∆ spike/s)	4	-3.55526	-3.52854	-3.68898	-3.91162	-4.13324	-4.3243	-4.47334	-4.57821	-4.64133	-4.6671	-4.66058	-4.62676	-4.57027	-4.49526	-4.40534	-4.30366	-4.1929	-4.07533	-3.95289	-3.8272	-3.69963	-3.57129	-3.44315	-3.31595	-3.19035	-3.06684	-2.94584	-2.82766	-2.71256	-2.6007	-2.49223	-2.38722	-2.28573	-2.18778	-2.09335	-2.00243
		3	-2.43132	-2.15689	-2.16498	-2.30164	-2.48317	-2.66568	-2.82768	-2.96004	-3.06032	-3.12957	-3.17046	-3.18636	-3.18074	-3.15693	-3.11798	-3.06662	-3.00524	-2.93593	-2.86046	-2.78038	-2.69697	-2.61134	-2.52441	-2.43694	-2.34959	-2.26288	-2.17724	-2.09301	-2.01049	-1.92988	-1.85136	-1.77505	-1.70104	-1.6294	-1.56015	-1.49331
		2	-1.30737	-0.785248	-0.640972	-0.691653	-0.833101	-1.00707	-1.18202	-1.34187	-1.47932	-1.59203	-1.68034	-1.74596	-1.79121	-1.8186	-1.83062	-1.82958	-1.81759	-1.79653	-1.76803	-1.73355	-1.69431	-1.65138	-1.60567	-1.55794	-1.50884	-1.45892	-1.40863	-1.35836	-1.30842	-1.25906	-1.21049	-1.16288	-1.11635	-1.07101	-1.02694	-0.984188
		1	-0.183419	0.586398	0.883032	0.918332	0.816966	0.651548	0.463635	0.276303	0.101689	-0.0544903	-0.190218	-0.305557	-0.401674	-0.480274	-0.543258	-0.59254	-0.629936	-0.657122	-0.675605	-0.686725	-0.691658	-0.69143	-0.686931	-0.678928	-0.668081	-0.654953	-0.640025	-0.623708	-0.606347	-0.588235	-0.569618	-0.550702	-0.531659	-0.512631	-0.493736	-0.475069
		0	0.94053	1.95804	2.40704	2.52832	2.46703	2.31016	2.10929	1.89447	1.68269	1.48305	1.2999	1.13485	0.987859	0.858054	0.744103	0.644501	0.557718	0.482281	0.416824	0.360101	0.310999	0.268525	0.231807	0.20008	0.172676	0.149011	0.12858	0.110944	0.0957231	0.0825874	0.0712523	0.0614716	0.0530325	0.0457514	0.0394696	0.0340499
		-1	2.06448	2.65544	2.65544	2.65544	2.65544	2.65544	2.65544	2.65544	2.65544	2.65544	2.65544	2.57525	2.37739	2.19638	2.03146	1.88154	1.74537	1.62168	1.50925	1.40693	1.31365	1.22848	1.15055	1.07909	1.01343	0.952974	0.897186	0.845597	0.797793	0.75341	0.712122	0.673645	0.637724	0.604134	0.572675	0.543169
		-2	2.65544	2.65544	2.65544	2.65544	2.65544	2.65544	2.65544	2.65544	2.65544	2.65544	2.65544	2.65544	2.65544	2.65544	2.65544	2.65544	2.65544	2.65544	2.60168	2.45375	2.31631	2.18843	2.06928	1.9581	1.85419	1.75694	1.66579	1.58025	1.49986	1.42423	1.35299	1.28582	1.22242	1.16252	1.10588	1.05229
		-3	2.65544	2.65544	2.65544	2.65544	2.65544	2.65544	2.65544	2.65544	2.65544	2.65544	2.65544	2.65544	2.65544	2.65544	2.65544	2.65544	2.65544	2.65544	2.65544	2.65544	2.65544	2.65544	2.65544	2.65544	2.65544	2.5609	2.4344	2.3149	2.20193	2.09505	1.99386	1.89799	1.80711	1.7209	1.63909	1.56141
		-4	2.65544	2.65544	2.65544	2.65544	2.65544	2.65544	2.65544	2.65544	2.65544	2.65544	2.65544	2.65544	2.65544	2.65544	2.65544	2.65544	2.65544	2.65544	2.65544	2.65544	2.65544	2.65544	2.65544	2.65544	2.65544	2.65544	2.65544	2.65544	2.65544	2.65544	2.63473	2.51017	2.3918	2.27928	2.17229	2.07052
	Time (mins after training)		5	10	15	20	25	30	35	40	45	50	55	60	65	70	75	80	85	90	95	100	105	110	115	120	125	130	135	140	145	150	155	160	165	170	175	180
Learning-induced change in CS– response (∆ spike/s)	Odor-evoked change in spike rate in DANs (∆ spike/s)	4	-6.97929	-7.21141	-7.30253	-7.29195	-7.20948	-7.07709	-6.9107	-6.72172	-6.51829	-6.30623	-6.0897	-5.87169	-5.65438	-5.43934	-5.22775	-5.02045	-4.81806	-4.62105	-4.42972	-4.24428	-4.06488	-3.89158	-3.7244	-3.5633	-3.40822	-3.25908	-3.11577	-2.97816	-2.84611	-2.71947	-2.59807	-2.48176	-2.37038	-2.26374	-2.16169	-2.06406
		3	-5.88725	-5.85472	-5.78184	-5.67738	-5.54955	-5.40517	-5.24956	-5.08677	-4.9198	-4.75092	-4.58179	-4.41369	-4.24756	-4.08414	-3.92398	-3.7675	-3.61503	-3.4668	-3.32298	-3.18368	-3.04899	-2.91891	-2.79345	-2.67257	-2.55624	-2.44436	-2.33686	-2.23364	-2.1346	-2.03961	-1.94856	-1.86133	-1.77779	-1.69781	-1.62127	-1.54804
		2	-4.79522	-4.49803	-4.26114	-4.0628	-3.88962	-3.73325	-3.58843	-3.45181	-3.32131	-3.1956	-3.07389	-2.95569	-2.84075	-2.72894	-2.62021	-2.51455	-2.41199	-2.31255	-2.21624	-2.12309	-2.03309	-1.94623	-1.8625	-1.78185	-1.70425	-1.62964	-1.55795	-1.48913	-1.42309	-1.35975	-1.29905	-1.24089	-1.18519	-1.13188	-1.08085	-1.03203
		1	-3.70319	-3.14133	-2.74044	-2.44823	-2.2297	-2.06134	-1.92729	-1.81686	-1.72282	-1.64029	-1.56598	-1.49769	-1.43394	-1.37374	-1.31644	-1.26161	-1.20896	-1.1583	-1.1095	-1.06249	-1.01719	-0.973558	-0.931551	-0.891133	-0.852267	-0.814915	-0.779042	-0.744608	-0.711574	-0.679898	-0.649539	-0.620456	-0.592604	-0.565942	-0.540427	-0.516017
		0	-2.61116	-1.78464	-1.21974	-0.833651	-0.569772	-0.38942	-0.266155	-0.181908	-0.124328	-0.0849741	-0.0580769	-0.0396936	-0.0271293	-0.0185419	-0.0126728	-0.00866142	-0.00591979	-0.00404598	-0.00276529	-0.00188998	-0.00129174	-0.000882859	-0.000603405	-0.000412407	-0.000281866	-0.000192646	-0.000131667	-8.99899e-05	-6.15051e-05	-4.20366e-05	-2.87306e-05	-1.96364e-05	-1.34208e-05	-9.17268e-06	-6.26922e-06	-4.2848e-06
		-1	-1.51912	-0.427944	0.300959	0.780924	1.09015	1.2825	1.39498	1.45304	1.47416	1.47034	1.44983	1.41831	1.37968	1.33666	1.2911	1.24428	1.19712	1.1502	1.10397	1.05871	1.01461	0.971792	0.930345	0.890308	0.851703	0.81453	0.778779	0.744428	0.711451	0.679814	0.649482	0.620416	0.592577	0.565924	0.540415	0.516009
		-2	-0.427092	0.92875	1.82166	2.3955	2.65544	2.65544	2.65544	2.65544	2.65544	2.65544	2.65544	2.65544	2.65544	2.65544	2.59486	2.49723	2.40015	2.30445	2.21071	2.11931	2.0305	1.94447	1.86129	1.78103	1.70369	1.62925	1.55769	1.48895	1.42296	1.35967	1.29899	1.24085	1.18517	1.13186	1.08084	1.03202
		-3	0.664941	2.28544	2.65544	2.65544	2.65544	2.65544	2.65544	2.65544	2.65544	2.65544	2.65544	2.65544	2.65544	2.65544	2.65544	2.65544	2.65544	2.65544	2.65544	2.65544	2.65544	2.65544	2.65544	2.65544	2.55567	2.44398	2.3366	2.23346	2.13448	2.03953	1.9485	1.86129	1.77776	1.69779	1.62126	1.54804
		-4	1.75697	2.65544	2.65544	2.65544	2.65544	2.65544	2.65544	2.65544	2.65544	2.65544	2.65544	2.65544	2.65544	2.65544	2.65544	2.65544	2.65544	2.65544	2.65544	2.65544	2.65544	2.65544	2.65544	2.65544	2.65544	2.65544	2.65544	2.65544	2.65544	2.65544	2.59801	2.48172	2.37035	2.26372	2.16168	2.06405
	Time (mins after training)		5	10	15	20	25	30	35	40	45	50	55	60	65	70	75	80	85	90	95	100	105	110	115	120	125	130	135	140	145	150	155	160	165	170	175	180
CS+ vs. CS– bias (∆ spike/s)	Odor-evoked change in spike rate in DANs (∆ spike/s)	4	3.42402	3.68287	3.61356	3.38033	3.07624	2.75279	2.43736	2.14351	1.87697	1.63913	1.42911	1.24493	1.0841	0.944083	0.822405	0.716785	0.625165	0.545715	0.476823	0.417079	0.365256	0.320288	0.28125	0.247342	0.217871	0.19224	0.169931	0.150498	0.133553	0.118765	0.105844	0.0945416	0.0846429	0.075962	0.0683379	0.0616318
		3	3.45594	3.69782	3.61686	3.37574	3.06638	2.73949	2.42188	2.12673	1.85948	1.62135	1.41133	1.22733	1.06682	0.927212	0.805997	0.700879	0.609783	0.530868	0.462514	0.403307	0.352015	0.307568	0.26904	0.23563	0.206643	0.181481	0.159626	0.140632	0.124111	0.109731	0.0972031	0.086279	0.0767437	0.0684116	0.0611224	0.0547374
		2	3.48785	3.71278	3.62017	3.37115	3.05652	2.72619	2.4064	2.10995	1.84199	1.60357	1.39355	1.20973	1.04954	0.91034	0.78959	0.684974	0.594401	0.516021	0.448206	0.389535	0.338773	0.294848	0.25683	0.223917	0.195415	0.170722	0.149322	0.130766	0.114669	0.100697	0.0885624	0.0780164	0.0688444	0.0608613	0.0539069	0.047843
		1	3.51977	3.72773	3.62347	3.36656	3.04666	2.71288	2.39093	2.09316	1.82451	1.5858	1.37576	1.19214	1.03227	0.893468	0.773183	0.669068	0.579019	0.501174	0.433897	0.375763	0.325532	0.282128	0.244621	0.212205	0.184186	0.159963	0.139017	0.1209	0.105227	0.0916632	0.0799217	0.0697538	0.0609452	0.0533109	0.0466913	0.0409486
		0	3.55169	3.74268	3.62678	3.36197	3.03681	2.69958	2.37545	2.07638	1.80702	1.56802	1.35798	1.17454	1.01499	0.876596	0.756776	0.653163	0.563638	0.486327	0.419589	0.361991	0.31229	0.269408	0.232411	0.200493	0.172958	0.149204	0.128712	0.111034	0.0957846	0.0826294	0.071281	0.0614912	0.0530459	0.0457606	0.0394758	0.0340542
		-1	3.5836	3.08338	2.35448	1.87452	1.56529	1.37294	1.26046	1.2024	1.18128	1.1851	1.20561	1.15694	0.997709	0.859724	0.740369	0.637257	0.548256	0.47148	0.405281	0.348219	0.299049	0.256688	0.220201	0.188781	0.161729	0.138444	0.118407	0.101168	0.0863425	0.0735956	0.0626403	0.0532286	0.0451467	0.0382103	0.0322603	0.0271598
		-2	3.08253	1.72669	0.833782	0.25994	0	0	0	0	0	0	0	0	0	0	0.0605752	0.158208	0.255288	0.350985	0.390972	0.334448	0.285807	0.243968	0.207991	0.177068	0.150501	0.127685	0.108102	0.0913026	0.0769003	0.0645618	0.0539996	0.044966	0.0372475	0.0306599	0.0250448	0.0202654
		-3	1.9905	0.369996	0	0	0	0	0	0	0	0	0	0	0	0	0	0	0	0	0	0	0	0	0	0	0.0997672	0.116926	0.0977971	0.0814367	0.0674582	0.055528	0.0453589	0.0367034	0.0293482	0.0231096	0.0178293	0.013371
		-4	0.898466	0	0	0	0	0	0	0	0	0	0	0	0	0	0	0	0	0	0	0	0	0	0	0	0	0	0	0	0	0	0.0367182	0.0284408	0.021449	0.0155592	0.0106138	0.00647661
Memory dynamics in MBON-α3
	Time (mins after training)		5	10	15	20	25	30	35	40	45	50	55	60	65	70	75	80	85	90	95	100	105	110	115	120	125	130	135	140	145	150	155	160	165	170	175	180
Learning-induced change in CS+ response (∆ spike/s)	Odor-evoked change in spike rate in DANs (∆ spike/s)	4	-20.6339	-20.5634	-20.1258	-19.4874	-18.7483	-17.968	-17.1811	-16.4072	-15.6567	-14.935	-14.2441	-13.5844	-12.9553	-12.3558	-11.7846	-11.2404	-10.7217	-10.2274	-9.7562	-9.30695	-8.87858	-8.47006	-8.08045	-7.70883	-7.35436	-7.01623	-6.69368	-6.38598	-6.09243	-5.81239	-5.54523	-5.29036	-5.0472	-4.81522	-4.59391	-4.38277
		3	-18.7408	-18.3289	-17.7147	-17.005	-16.2613	-15.5178	-14.7931	-14.0959	-13.4303	-12.7968	-12.1951	-11.6236	-11.0808	-10.5649	-10.0744	-9.60763	-9.16333	-8.74018	-8.33703	-7.95281	-7.58655	-7.23733	-6.90432	-6.58673	-6.28381	-5.99487	-5.71925	-5.45632	-5.2055	-4.96622	-4.73795	-4.52017	-4.31241	-4.11421	-3.92511	-3.74471
		2	-16.8477	-16.0945	-15.3036	-14.5226	-13.7742	-13.0677	-12.405	-11.7847	-11.2038	-10.6587	-10.1461	-9.66283	-9.20623	-8.77398	-8.3641	-7.9749	-7.60494	-7.25296	-6.91786	-6.59868	-6.29452	-6.00461	-5.7282	-5.46462	-5.21325	-4.9735	-4.74481	-4.52666	-4.31857	-4.12005	-3.93066	-3.74999	-3.57763	-3.41319	-3.25632	-3.10665
		1	-14.9546	-13.86	-12.8926	-12.0402	-11.2872	-10.6175	-10.0169	-9.47349	-8.97731	-8.52057	-8.09709	-7.70205	-7.33169	-6.98306	-6.65384	-6.34217	-6.04655	-5.76574	-5.4987	-5.24454	-5.0025	-4.77188	-4.55207	-4.34252	-4.1427	-3.95213	-3.77038	-3.59701	-3.43163	-3.27388	-3.12338	-2.97981	-2.84285	-2.71218	-2.58752	-2.46859
		0	-13.0616	-11.6256	-10.4815	-9.55784	-8.80011	-8.1673	-7.62888	-7.16226	-6.75084	-6.38243	-6.04809	-5.74127	-5.45715	-5.19214	-4.94359	-4.70944	-4.48816	-4.27851	-4.07953	-3.8904	-3.71047	-3.53915	-3.37595	-3.22041	-3.07214	-2.93076	-2.79594	-2.66735	-2.5447	-2.4277	-2.3161	-2.20963	-2.10806	-2.01117	-1.91873	-1.83054
		-1	-11.1685	-9.39112	-8.07043	-7.07546	-6.31306	-5.71712	-5.24082	-4.85104	-4.52437	-4.24429	-3.99909	-3.78049	-3.58261	-3.40123	-3.23333	-3.07671	-2.92977	-2.79129	-2.66036	-2.53627	-2.41844	-2.30642	-2.19982	-2.09831	-2.00158	-1.9094	-1.82151	-1.7377	-1.65777	-1.58153	-1.50881	-1.43945	-1.37328	-1.31015	-1.24993	-1.19248
		-2	-9.27537	-7.15667	-5.65936	-4.59308	-3.82601	-3.26694	-2.85276	-2.53981	-2.2979	-2.10614	-1.95009	-1.81971	-1.70807	-1.61031	-1.52307	-1.44399	-1.37138	-1.30407	-1.24119	-1.18213	-1.12642	-1.0737	-1.0237	-0.976201	-0.931029	-0.888028	-0.84707	-0.80804	-0.770835	-0.735361	-0.701532	-0.669267	-0.638493	-0.609137	-0.581134	-0.55442
		-3	-7.38228	-4.92223	-3.2483	-2.1107	-1.33897	-0.816764	-0.464697	-0.228578	-0.0714262	0.0319962	0.09891	0.141065	0.166475	0.180607	0.187183	0.188741	0.187007	0.183153	0.177973	0.172005	0.165611	0.159032	0.152428	0.145904	0.139527	0.133339	0.127365	0.121616	0.116098	0.110811	0.105752	0.100914	0.0962917	0.0918767	0.0876614	0.0836374
		-4	-5.48919	-2.68778	-0.837231	0.371684	1.14808	1.63341	1.92336	2.08265	2.146	2.146	2.146	2.10184	2.04102	1.97152	1.89744	1.82147	1.7454	1.67038	1.59714	1.52614	1.45764	1.39176	1.32855	1.26801	1.21008	1.15471	1.1018	1.05127	1.00303	0.956983	0.913035	0.871096	0.831076	0.792891	0.756457	0.721695
	Time (mins after training)		5	10	15	20	25	30	35	40	45	50	55	60	65	70	75	80	85	90	95	100	105	110	115	120	125	130	135	140	145	150	155	160	165	170	175	180
Learning-induced change in CS– response (∆ spike/s)	Odor-evoked change in spike rate in DANs (∆ spike/s)	4	-15.3898	-14.3356	-13.3824	-12.5289	-11.7658	-11.0812	-10.4632	-9.90128	-9.38644	-8.91132	-8.47	-8.0578	-7.671	-7.30667	-6.96247	-6.63653	-6.3273	-6.03353	-5.75413	-5.4882	-5.23493	-4.99361	-4.7636	-4.54431	-4.33521	-4.13579	-3.94559	-3.76417	-3.59111	-3.42602	-3.26853	-3.11829	-2.97496	-2.83822	-2.70777	-2.58331
		3	-13.5457	-12.1209	-10.9727	-10.0363	-9.26149	-8.60965	-8.0516	-7.56553	-7.13522	-6.74869	-6.39706	-6.0738	-5.77407	-5.49423	-5.23158	-4.98404	-4.75002	-4.52825	-4.31772	-4.1176	-3.92719	-3.74589	-3.57316	-3.40855	-3.25162	-3.10199	-2.95929	-2.82319	-2.69338	-2.56955	-2.45142	-2.33873	-2.23123	-2.12867	-2.03083	-1.93749
		2	-11.7017	-9.90629	-8.56288	-7.54368	-6.7572	-6.13814	-5.64001	-5.22978	-4.884	-4.58605	-4.32412	-4.08981	-3.87713	-3.68179	-3.50068	-3.33156	-3.17273	-3.02297	-2.88131	-2.747	-2.61945	-2.49816	-2.38273	-2.27279	-2.16804	-2.06819	-1.973	-1.88222	-1.79565	-1.71307	-1.63431	-1.55918	-1.4875	-1.41912	-1.35389	-1.29166
		1	-9.85761	-7.69164	-6.15311	-5.05106	-4.25291	-3.66663	-3.22841	-2.89402	-2.63278	-2.42342	-2.25118	-2.10581	-1.98019	-1.86935	-1.76979	-1.67907	-1.59545	-1.51769	-1.4449	-1.3764	-1.31171	-1.25044	-1.19229	-1.13703	-1.08445	-1.03439	-0.986701	-0.941249	-0.897919	-0.856602	-0.817199	-0.779618	-0.743771	-0.709576	-0.676957	-0.645838
		0	-8.01355	-5.47699	-3.74334	-2.55845	-1.74861	-1.19512	-0.816822	-0.55827	-0.381559	-0.260783	-0.178236	-0.121818	-0.0832587	-0.0569045	-0.0388923	-0.0265816	-0.0181676	-0.012417	-0.00848657	-0.00580029	-0.0039643	-0.00270946	-0.00185183	-0.00126566	-0.000865037	-0.000591224	-0.000404081	-0.000276176	-0.000188757	-0.000129009	-8.81733e-05	-6.02635e-05	-4.11881e-05	-2.81506e-05	-1.924e-05	-1.31499e-05
		-1	-6.16949	-3.26234	-1.33357	-0.0658278	0.755683	1.27639	1.59477	1.77748	1.86966	1.90185	1.89471	1.86218	1.81368	1.75554	1.692	1.62591	1.55912	1.49286	1.42792	1.3648	1.30378	1.24502	1.18859	1.1345	1.08272	1.03321	0.985892	0.940697	0.897541	0.856344	0.817023	0.779497	0.743688	0.70952	0.676918	0.645812
		-2	-4.32544	-1.0477	1.0762	2.146	2.146	2.146	2.146	2.146	2.146	2.146	2.146	2.146	2.146	2.146	2.146	2.146	2.146	2.146	2.146	2.146	2.146	2.146	2.146	2.146	2.146	2.06701	1.97219	1.88167	1.79527	1.71282	1.63413	1.55905	1.48742	1.41907	1.35386	1.29164
		-3	-2.48138	1.16695	2.146	2.146	2.146	2.146	2.146	2.146	2.146	2.146	2.146	2.146	2.146	2.146	2.146	2.146	2.146	2.146	2.146	2.146	2.146	2.146	2.146	2.146	2.146	2.146	2.146	2.146	2.146	2.146	2.146	2.146	2.146	2.12862	2.03079	1.93746
		-4	-0.637323	2.146	2.146	2.146	2.146	2.146	2.146	2.146	2.146	2.146	2.146	2.146	2.146	2.146	2.146	2.146	2.146	2.146	2.146	2.146	2.146	2.146	2.146	2.146	2.146	2.146	2.146	2.146	2.146	2.146	2.146	2.146	2.146	2.146	2.146	2.146
	Time (mins after training)		5	10	15	20	25	30	35	40	45	50	55	60	65	70	75	80	85	90	95	100	105	110	115	120	125	130	135	140	145	150	155	160	165	170	175	180
CS+ vs. CS– bias (∆ spike/s)	Odor-evoked change in spike rate in DANs (∆ spike/s)	4	-5.24415	-6.22777	-6.74334	-6.95845	-6.98251	-6.88686	-6.71793	-6.5059	-6.27029	-6.02367	-5.77408	-5.52658	-5.28431	-5.04914	-4.82213	-4.60383	-4.39441	-4.19388	-4.00207	-3.81875	-3.64364	-3.47645	-3.31685	-3.16452	-3.01915	-2.88044	-2.74809	-2.62181	-2.50132	-2.38637	-2.2767	-2.17207	-2.07224	-1.977	-1.88614	-1.79945
		3	-5.19511	-6.20797	-6.74204	-6.96869	-6.99976	-6.90819	-6.74146	-6.53042	-6.29503	-6.04816	-5.79802	-5.5498	-5.3067	-5.07067	-4.84277	-4.62359	-4.41331	-4.21193	-4.01931	-3.83521	-3.65936	-3.49145	-3.33116	-3.17818	-3.03218	-2.89288	-2.75995	-2.63313	-2.51212	-2.39667	-2.28653	-2.18144	-2.08119	-1.98553	-1.89428	-1.80722
		2	-5.14608	-6.18818	-6.74075	-6.97892	-7.017	-6.92952	-6.76499	-6.55494	-6.31978	-6.07266	-5.82197	-5.57302	-5.3291	-5.09219	-4.86341	-4.64334	-4.4322	-4.22999	-4.03655	-3.85168	-3.67507	-3.50645	-3.34547	-3.19183	-3.04521	-2.90531	-2.77181	-2.64444	-2.52292	-2.40697	-2.29635	-2.19082	-2.09013	-1.99407	-1.90242	-1.81499
		1	-5.09704	-6.16838	-6.73945	-6.98916	-7.03425	-6.95085	-6.78852	-6.57947	-6.34453	-6.09715	-5.84591	-5.59623	-5.35149	-5.11372	-4.88405	-4.6631	-4.4511	-4.24804	-4.0538	-3.86814	-3.69079	-3.52144	-3.35978	-3.20549	-3.05824	-2.91774	-2.78367	-2.65576	-2.53371	-2.41727	-2.30618	-2.20019	-2.09908	-2.0026	-1.91056	-1.82275
		0	-5.048	-6.14858	-6.73816	-6.9994	-7.0515	-6.97218	-6.81206	-6.60399	-6.36928	-6.12164	-5.86985	-5.61945	-5.37389	-5.13524	-4.90469	-4.68286	-4.46999	-4.2661	-4.07104	-3.8846	-3.70651	-3.53644	-3.3741	-3.21915	-3.07127	-2.93017	-2.79554	-2.66708	-2.54451	-2.42758	-2.31601	-2.20957	-2.10802	-2.01114	-1.91871	-1.83052
		-1	-4.99897	-6.12878	-6.73686	-7.00963	-7.06874	-6.99352	-6.83559	-6.62852	-6.39403	-6.14614	-5.89379	-5.64267	-5.39628	-5.15676	-4.92533	-4.70262	-4.48889	-4.28415	-4.08829	-3.90107	-3.72222	-3.55144	-3.38841	-3.2328	-3.08431	-2.9426	-2.8074	-2.67839	-2.55531	-2.43788	-2.32584	-2.21895	-2.11697	-2.01967	-1.92685	-1.83829
		-2	-4.94993	-6.10898	-6.73557	-6.73908	-5.97202	-5.41295	-4.99876	-4.68581	-4.4439	-4.25215	-4.09609	-3.96572	-3.85407	-3.75631	-3.66908	-3.58999	-3.51739	-3.45007	-3.3872	-3.32814	-3.27242	-3.2197	-3.1697	-3.12221	-3.07703	-2.95504	-2.81926	-2.68971	-2.56611	-2.44818	-2.33567	-2.22832	-2.12591	-2.02821	-1.93499	-1.84606
		-3	-4.9009	-6.08918	-5.3943	-4.2567	-3.48497	-2.96277	-2.6107	-2.37458	-2.21743	-2.11401	-2.04709	-2.00494	-1.97953	-1.9654	-1.95882	-1.95726	-1.959	-1.96285	-1.96803	-1.974	-1.98039	-1.98697	-1.99358	-2.0001	-2.00648	-2.01267	-2.01864	-2.02439	-2.02991	-2.03519	-2.04025	-2.04509	-2.04971	-2.03674	-1.94313	-1.85383
		-4	-4.85186	-4.83379	-2.98324	-1.77432	-0.997922	-0.51259	-0.222641	-0.0633543	0	0	0	-0.0441614	-0.104988	-0.174481	-0.248565	-0.324535	-0.400608	-0.475629	-0.548864	-0.619862	-0.688366	-0.754245	-0.817452	-0.877996	-0.935922	-0.991298	-1.0442	-1.09473	-1.14297	-1.18902	-1.23297	-1.27491	-1.31493	-1.35311	-1.38955	-1.42431

## Sheet: Panel e
Impact of learnt valences on MBON dynamics
CS+ vs. CS– bias in MBON-γ1pedc (∆ spike/s)
	Time (mins after training)		15	30	45	60	75	90	105	120	135	150	165	180
Intact Model	# of training bouts	3	-19.2096	-14.9452	-10.1438	-6.62905	-4.28108	-2.75401	-1.76931	-1.13617	-0.729478	-0.46833	-0.300664	-0.193021
		6	-26.5338	-20.5913	-13.962	-9.11997	-5.88833	-3.7875	-2.43314	-1.5624	-1.00312	-0.644008	-0.413446	-0.265425
		9	-31.2796	-24.2443	-16.4314	-10.7307	-6.92763	-4.45578	-2.86238	-1.83801	-1.18007	-0.757604	-0.486373	-0.312243
		12	-34.3604	-26.6157	-18.0345	-11.7764	-7.6023	-4.8896	-3.14102	-2.01693	-1.29493	-0.831346	-0.533713	-0.342635
		15	-36.3604	-28.1551	-19.0751	-12.4552	-8.04028	-5.17122	-3.32191	-2.13307	-1.3695	-0.879217	-0.564446	-0.362364
	Time (mins after training)		15	30	45	60	75	90	105	120	135	150	165	180
Without learnt valence in DANs	# of training bouts	3	-18.7348	-14.58	-9.89691	-6.46802	-4.17718	-2.6872	-1.7264	-1.10862	-0.711789	-0.456974	-0.293373	-0.188341
		6	-25.3211	-19.6579	-13.331	-8.70835	-5.62275	-3.61673	-2.32345	-1.49198	-0.957908	-0.61498	-0.39481	-0.253462
		9	-29.3589	-22.7659	-15.432	-10.0788	-6.50702	-4.18532	-2.68866	-1.72647	-1.10846	-0.711631	-0.456858	-0.293295
		12	-31.8387	-24.6747	-16.7224	-10.9205	-7.05008	-4.53451	-2.91295	-1.87048	-1.20091	-0.770987	-0.494964	-0.317759
		15	-33.3617	-25.847	-17.5148	-11.4374	-7.38359	-4.74897	-3.05069	-1.95893	-1.2577	-0.807441	-0.518367	-0.332783
CS+ vs. CS– bias in MBON-α2sc (∆ spike/s)
	Time (mins after training)		15	30	45	60	75	90	105	120	135	150	165	180
Intact Model	# of training bouts	3	3.8432	2.33301	1.02703	0.189301	-0.295995	-0.553599	-0.671065	-0.704839	-0.69041	-0.649813	-0.596551	-0.538742
		6	2.48822	0.318078	-1.22501	-2.06507	-2.43601	-2.52583	-2.45581	-2.30064	-2.10559	-1.89757	-1.69217	-1.49791
		9	0.321392	-2.33005	-3.91146	-4.60826	-4.76713	-4.62506	-4.3257	-3.95424	-3.56057	-3.17324	-2.80774	-2.47165
		12	-1.95368	-4.9533	-6.48216	-6.98866	-6.91703	-6.54151	-6.02063	-5.44549	-4.86791	-4.31641	-3.80551	-3.34134
		15	-4.01567	-7.26538	-8.70797	-9.02538	-8.74158	-8.15864	-7.44502	-6.69504	-5.96103	-5.27079	-4.63755	-4.06597
	Time (mins after training)		15	30	45	60	75	90	105	120	135	150	165	180
Without learnt valence in DANs	# of training bouts	3	0.0681262	0.0217503	0.00694411	0.00221701	0.000707814	0.00022598	7.21475e-05	2.30342e-05	7.354e-06	2.34787e-06	7.49594e-07	2.39319e-07
		6	0.0683417	0.0218191	0.00696608	0.00222402	0.000710053	0.000226695	7.23758e-05	2.3107e-05	7.37727e-06	2.3553e-06	7.51966e-07	2.40076e-07
		9	0.0683424	0.0218193	0.00696615	0.00222405	0.00071006	0.000226697	7.23765e-05	2.31073e-05	7.37734e-06	2.35533e-06	7.51973e-07	2.40079e-07
		12	0.0683424	0.0218193	0.00696615	0.00222405	0.00071006	0.000226697	7.23765e-05	2.31073e-05	7.37734e-06	2.35533e-06	7.51973e-07	2.40079e-07
		15	0.0683424	0.0218193	0.00696615	0.00222405	0.00071006	0.000226697	7.23765e-05	2.31073e-05	7.37734e-06	2.35533e-06	7.51973e-07	2.40079e-07
CS+ vs. CS– bias in MBON-α3 (∆ spike/s)
	Time (mins after training)		15	30	45	60	75	90	105	120	135	150	165	180
Intact Model	# of training bouts	3	-19.7345	-20.6864	-18.9522	-16.733	-14.6072	-12.7058	-11.0392	-9.58766	-8.326	-7.23009	-6.27835	-5.45188
		6	-24.2049	-27.0906	-28.0119	-28.306	-28.4	-25.8926	-22.4959	-19.5378	-16.9668	-14.7335	-12.794	-11.1098
		9	-24.2049	-27.0906	-28.0119	-28.306	-28.4	-28.4299	-28.4395	-28.4426	-26.0542	-22.6248	-19.6465	-17.0603
		12	-24.2049	-27.0906	-28.0119	-28.306	-28.4	-28.4299	-28.4395	-28.4426	-28.4435	-28.4438	-26.3482	-22.8797
		15	-24.2049	-27.0906	-28.0119	-28.306	-28.4	-28.4299	-28.4395	-28.4426	-28.4435	-28.4438	-28.4439	-28.3328
	Time (mins after training)		15	30	45	60	75	90	105	120	135	150	165	180
Without learnt valence in DANs	# of training bouts	3	-12.6347	-13.2984	-12.1977	-10.7737	-9.40632	-8.18232	-7.1092	-6.17446	-5.36197	-4.6562	-4.04328	-3.51103
		6	-19.9154	-20.8862	-19.1376	-16.8973	-14.7508	-12.8307	-11.1477	-9.68193	-8.40787	-7.30118	-6.34009	-5.50548
		9	-24.2049	-27.0906	-25.0689	-22.1306	-19.3181	-16.8031	-14.599	-12.6794	-11.0108	-9.56154	-8.3029	-7.20991
		12	-24.2049	-27.0906	-28.0119	-26.6112	-23.2285	-20.2043	-17.5539	-15.2457	-13.2395	-11.4968	-9.98342	-8.66921
		15	-24.2049	-27.0906	-28.0119	-28.306	-26.5766	-23.1163	-20.0839	-17.443	-15.1476	-13.1538	-11.4223	-9.91864

## Sheet: Panel f
Percentage Differences in CS+ vs. CS– bias without feedback (%)
		MBON-γ1pedc
	# of Training bouts	3	6	9	12	15
15-min	avg	2.47877	4.5658	6.12619	7.32048	8.19475
	upper C.I.	2.89699	5.22976	6.94447	8.21008	9.21808
	lower C.I.	1.31596	2.41418	3.22836	3.84275	4.27779
3-hr	avg	2.43127	4.4992	6.04987	7.24498	8.11506
	upper C.I.	2.83643	5.16905	6.8597	8.12748	9.15176
	lower C.I.	1.29168	2.37778	3.18444	3.80258	4.23823
		MBON-α2sc
	# of Training bouts	3	6	9	12	15
15-min	avg	98.1178	97.7432	101.308	101.721	101.388
	upper C.I.	0.22251	4.95079	5.1822	2.86608	1.80336
	lower C.I.	1.27779	4.182	7.09516	4.25536	0.794821
3-hr	avg	100	100	100	100	100
	upper C.I.	0.000305921	0.000112011	6.71357e-05	4.94257e-05	4.03486e-05
	lower C.I.	3.66313e-05	1.32471e-05	8.13023e-06	6.04067e-06	4.95737e-06
		MBON-α3
	# of Training bouts	3	6	9	12	15
15-min	avg	35.8522	18.1242	1.11022e-14	0	0
	upper C.I.	5.04568	7.19298	2.07488	3.33067e-14	3.33067e-14
	lower C.I.	4.70752	7.80556	3.33067e-14	2.22045e-14	2.22045e-14
3-hr	avg	35.5157	50.4493	57.8187	62.1265	63.2343
	upper C.I.	5.00756	5.30461	5.24512	5.13287	5.61589
	lower C.I.	4.67674	5.33724	5.375	5.35478	6.61614

## Sheet: Panel g
Impact of ISI on MBONs plasticity (CS+ vs. CS– bias, ∆ spike/s)
		MBON-γ1pedc
	ISI (s)	60	135	360	600	900
5-min	avg	-26.3169	-31.3141	-29.2677	-20.7054	-12.8136
	upper C.I.	3.19654	4.16647	5.01629	4.29879	3.13905
	lower C.I.	3.51306	4.81219	6.22314	5.5092	3.96249
1-hr	avg	-0.300672	-0.31117	-0.235317	-0.155025	-0.0944861
	upper C.I.	0.158722	0.167856	0.133106	0.0899766	0.0561547
	lower C.I.	0.280002	0.306314	0.26075	0.184575	0.119249
3-hr	avg	0	0	0	0	0
	upper C.I.	0	0	0	0	0
	lower C.I.	0	0	0	0	0
		MBON-α2sc
		60	135	360	600	900
5-min	avg	3.43711	0.617988	-3.84773	-3.27379	-1.46419
	upper C.I.	1.87051	2.59159	2.55581	2.3335	1.29991
	lower C.I.	1.7812	2.03566	5.32499	5.17187	3.29972
1-hr	avg	-1.48336	-2.80904	-3.49577	-2.42844	-1.38779
	upper C.I.	0.443011	0.748493	1.11585	0.856567	0.509497
	lower C.I.	0.609448	1.03775	1.8066	1.50129	0.910378
3-hr	avg	-1.12724	-2.07648	-2.50905	-1.74154	-0.988136
	upper C.I.	0.410988	0.72135	0.902642	0.665768	0.38632
	lower C.I.	0.536654	0.900299	1.39549	1.12146	0.682925
		MBON-α3
		60	135	360	600	900
5-min	avg	-19.7394	-20.8177	-23.1158	-24.6735	-25.9332
	upper C.I.	1.04575	1.08176	1.06425	0.971367	0.832872
	lower C.I.	1.07102	1.08131	1.00253	0.870045	0.704312
1-hr	avg	-11.4921	-18.7692	-26.9919	-21.8603	-13.9471
	upper C.I.	1.65457	2.69241	4.2888	4.16724	3.0152
	lower C.I.	1.64063	2.72239	1.4522	4.91267	3.69601
3-hr	avg	-8.25107	-13.4684	-19.3611	-15.5429	-9.87749
	upper C.I.	2.29845	3.71903	5.23669	4.2772	2.85976
	lower C.I.	2.09443	3.3975	4.93477	4.48024	3.11421

## Sheet: Panel h
	Experimental data: CS+ vs. CS- bias in MBON-α3 (∆ spike/s)								Model predicted CS+ vs. CS- bias in MBON-α3 (∆ spike/s)
	5-min				24-hr					5-min				24-hr
	ISI-60s	ISI-360s	ISI-900s		ISI-60s	ISI-360s	ISI-900s			ISI-60s	ISI-360s	ISI-900s		ISI-60s	ISI-360s	ISI-900s
Fly#1	-26.5333	-28.6667	-27		-9.53333	-7.46667	0.133333		avg	-25.1434	-30.59	-30.59		-6.6007	-14.0871	-9.25567
Fly#2	-17	-39.8667	-10.4		-18.7333	0.8	-1.93333		upper C.I.	2.03929	0	0		1.39705	3.26575	2.21942
Fly#3	-27.1333	-7.4	-17.8		1	-15.8667	2.2		lower C.I.	2.07904	0	0		1.39516	3.13476	2.709
Fly#4	-45.6667	-41.8	-24.2667		-2	-7.4	-18.6667
Fly#5	-24.7333	-30.8667	-44.1333		-9.4	-28.2	-15.2667
Fly#6	-35.4667	-23.8667	-17		6.6	-30.1333	3
Fly#7	-30.3333	-15.6667	-50.6		7	-3.73333	-4.66667
Fly#8	-19.2	-26.4667	-34.1333		-1.73333	-30.1333	-12.4667
Fly#9	-21.2667	-24.0667	-38.3333		-1.93333	-3.66667	-5.46667
Fly#10	-34.7333	-15.2667	-14.9333		-8.93333	-4.13333	-1.73333
Fly#11	-23.7333	-4.46667	-11.0667		-20.3333	-33.4	-16
Fly#12	-33.2	-25.2	-23.4667		-1.33333	-18.9333	-10.8667
Fly#13	-20.6667	-40.4667	-27.8667		-1.2	-18.1333	14.8
Fly#14	-38	-34.7333	-32.4667		8.93333	-11.3333	7.2
AVG	-28.4048	-25.6286	-26.6762		-3.68571	-15.1238	-4.26667
SEM	2.18979	3.14234	3.26372		2.36802	3.09885	2.56701
Count	14	14	14		14	14	14
Kruskal-Wallis ANOVA: p = 8.28E-01					Kruskal-Wallis ANOVA: p = 1.78E-02
					Pairwise Mann-Whitney U-tests with Holm-Bonferroni correction
							p-Value	Significance
					60s vs 360s		0.0322756	*
					60s vs 900s		0.83615	n.s.
					360s vs 900s		0.0458453	*

## Sheet: Panel i
Valence- and timing-dependent extinction
CS+ vs. CS– bias in MBON-α3 (∆ spike/s)
	Time (mins after training)		5	10	15	20	25	30	35	40	45	50	55	60	65	70	75	80	85	90	95	100	105	110	115	120	125	130	135	140	145	150	155	160	165	170	175	180
Attractive odor pair (ACV/EtA)	Extinction time (mins after training)	Control	-19.5892	-18.9532	-18.2157	-17.4499	-16.6946	-15.9687	-15.2801	-14.6308	-14.0198	-13.4447	-12.9028	-12.3913	-11.9076	-11.4495	-11.015	-10.6023	-10.21	-9.8368	-9.48146	-9.14298	-8.82045	-8.51302	-8.21992	-7.94043	-7.67388	-7.41965	-7.17716	-6.94585	-6.72519	-6.51469	-6.31387	-6.1223	-5.93953	-5.76517	-5.59883	-5.44013
		10	-19.5892	-18.9532	NA	NA	NA	-23.5449	-24.145	-24.0845	-23.64	-22.9814	-22.2123	-21.3951	-20.5666	-19.7483	-18.952	-18.184	-17.4471	-16.7422	-16.069	-15.4267	-14.8142	-14.2301	-13.6733	-13.1424	-12.6361	-12.1534	-11.6929	-11.2538	-10.8349	-10.4354	-10.0543	-9.69072	-9.34389	-9.01303	-8.69738	-8.39625
		20	-19.5892	-18.9532	-18.2157	-17.4499	NA	NA	NA	-20.6331	-20.3264	-19.7629	-19.0746	-18.3374	-17.5937	-16.8661	-16.1659	-15.4977	-14.8628	-14.2606	-13.6896	-13.1479	-12.6338	-12.1454	-11.681	-11.2393	-10.8188	-10.4184	-10.0368	-9.67323	-9.32659	-8.99608	-8.68091	-8.38032	-8.09362	-7.82014	-7.55927	-7.31042
		30	-19.5892	-18.9532	-18.2157	-17.4499	-16.6946	-15.9687	NA	NA	NA	-17.1644	-15.781	-14.6205	-13.643	-12.8128	-12.0996	-11.4788	-10.9312	-10.4417	-9.99883	-9.59383	-9.22012	-8.87269	-8.54774	-8.24237	-7.95433	-7.68186	-7.42356	-7.1783	-6.94512	-6.72323	-6.51194	-6.31064	-6.11878	-5.93588	-5.76148	-5.59517
		60	-19.5892	-18.9532	-18.2157	-17.4499	-16.6946	-15.9687	-15.2801	-14.6308	-14.0198	-13.4447	-12.9028	-12.3913	NA	NA	NA	-9.68242	-5.97949	-3.53272	-1.93245	-0.902096	-0.254864	0	0	0	0	0	0	0	0	0	0	-0.0125681	-0.103909	-0.193202	-0.279852	-0.363512
		90	-19.5892	-18.9532	-18.2157	-17.4499	-16.6946	-15.9687	-15.2801	-14.6308	-14.0198	-13.4447	-12.9028	-12.3913	-11.9076	-11.4495	-11.015	-10.6023	-10.21	-9.8368	NA	NA	NA	-6.08514	-1.26703	0	0	0	0	0	0	0	0	0	0	0	0	0
		120	-19.5892	-18.9532	-18.2157	-17.4499	-16.6946	-15.9687	-15.2801	-14.6308	-14.0198	-13.4447	-12.9028	-12.3913	-11.9076	-11.4495	-11.015	-10.6023	-10.21	-9.8368	-9.48146	-9.14298	-8.82045	-8.51302	-8.21992	-7.94043	NA	NA	NA	-4.2898	0	0	0	0	0	0	0	0
	Time (mins after training)		5	10	15	20	25	30	35	40	45	50	55	60	65	70	75	80	85	90	95	100	105	110	115	120	125	130	135	140	145	150	155	160	165	170	175	180
Repulsive odor pair (OCT/BEN)	Extinction time (mins after training)	Control	-11.7883	-12.6308	-13.4848	-14.3079	-15.0819	-15.8017	-16.4684	-17.0861	-17.6599	-18.1946	-18.6949	-19.1645	-19.6067	-20.0243	-20.4195	-20.2371	-19.317	-18.4358	-17.5927	-16.7869	-16.0172	-15.2823	-14.5807	-13.9111	-13.272	-12.6623	-12.0804	-11.5253	-10.9957	-10.4903	-10.0082	-9.54827	-9.10944	-8.69077	-8.29135	-7.91028
		10	-11.7883	-12.6308	NA	NA	NA	-7.41421	-6.77408	-6.80872	-7.23524	-7.88006	-8.6376	-9.44443	-10.263	-11.0718	-11.8588	-12.6177	-13.3457	-14.0419	-14.7067	-15.3408	-15.9454	-16.5218	-17.0714	-17.5953	-18.0948	-18.5712	-19.0255	-19.4587	-19.872	-20.2661	-19.8252	-18.9143	-18.0451	-17.2159	-16.4247	-15.6699
		20	-11.7883	-12.6308	-13.4848	-14.3079	NA	NA	NA	-6.81932	-5.97137	-5.88949	-6.25818	-6.88262	-7.64341	-8.46814	-9.31351	-10.1541	-10.9755	-11.77	-12.5337	-13.2651	-13.9641	-14.6315	-15.2681	-15.8753	-16.4542	-17.0064	-17.5329	-18.035	-18.5138	-18.9706	-19.4062	-19.4471	-18.5536	-17.7011	-16.8877	-16.1117
		30	-11.7883	-12.6308	-13.4848	-14.3079	-15.0819	-15.8017	NA	NA	NA	-6.93378	-6.1277	-6.06934	-6.44976	-7.07842	-7.83869	-8.65997	-9.50012	-10.3345	-11.1492	-11.9366	-12.6933	-13.4178	-14.1101	-14.7709	-15.4012	-16.0023	-16.5755	-17.1221	-17.6433	-18.1404	-18.6144	-18.5995	-17.7454	-16.9303	-16.1525	-15.4103
		60	-11.7883	-12.6308	-13.4848	-14.3079	-15.0819	-15.8017	-16.4684	-17.0861	-17.6599	-18.1946	-18.6949	-19.1645	NA	NA	NA	-8.28994	-7.96383	-8.17466	-8.68886	-9.36491	-10.1181	-10.8985	-11.6774	-12.4389	-13.1746	-13.8805	-14.5553	-15.1992	-15.8128	-16.3424	-15.6044	-14.8959	-14.2169	-13.5671	-12.946	-12.3525
		90	-11.7883	-12.6308	-13.4848	-14.3079	-15.0819	-15.8017	-16.4684	-17.0861	-17.6599	-18.1946	-18.6949	-19.1645	-19.6067	-20.0243	-20.4195	-20.2371	-19.317	-18.4358	NA	NA	NA	-9.24302	-9.4966	-9.93177	-10.5574	-11.2729	-12.0202	-12.7664	-13.4943	-13.3467	-12.8406	-12.3207	-11.8003	-11.288	-10.7889	-10.3059
		120	-11.7883	-12.6308	-13.4848	-14.3079	-15.0819	-15.8017	-16.4684	-17.0861	-17.6599	-18.1946	-18.6949	-19.1645	-19.6067	-20.0243	-20.4195	-20.2371	-19.317	-18.4358	-17.5927	-16.7869	-16.0172	-15.2823	-14.5807	-13.9111	NA	NA	NA	-6.18114	-8.06278	-9.10865	-9.61652	-9.78067	-9.72774	-9.54017	-9.27157	-8.95663

## Sheet: Panel j
	CS+ vs. CS– bias, 3 hr to 5-min ratio in MBON-α3 (Experimental data): ACV vs EtA												CS+ vs. CS– bias, 3 hr to 5-min ratio in MBON-α3 (Experimental data): OCT vs BEN
		Control	Early	Late		Kruskal-Wallis ANOVA: p = 7.60E-03									Control	Early	Late		Kruskal-Wallis ANOVA: p = 4.79E-01
	Fly#1	0.666667	0.59854	0.477204		Pairwise Mann-Whitney U-tests with Holm-Bonferroni correction								Fly#1	0.57716	0.247863	0.562014
	Fly#2	1.44471	1.93902	0.692615										Fly#2	0.0854701	0.243094	1.50038
	Fly#3	0.860384	0.890392	-0.300971				Corrected p-Value	Significance					Fly#3	1.17895	3.09942	0.476514
	Fly#4	1.0241	0.830239	0.288265		Ctr vs Early		1	n.s.					Fly#4	1.63953	1.86275	0.472924
	Fly#5	-0.0105402	0.853933	-0.0790021		Ctr vs Late		0.0218537	*					Fly#5	1.50785	-0.387097	0.0295186
	Fly#6	0.357664	0.462659	0.268132		Early vs Late		0.0218537	*					Fly#6	1.77419	0.504673	1.31925
	Fly#7	0.236686	0.187845	-0.967391										Fly#7	0.716525	0.947103	0.954774
	Fly#8	0.29304	0.187166	0										Fly#8	0.561925	0.83518	0.835907
	Fly#9	0.747412	0.366667	-0.946429										Fly#9	1.61073	2.10502	0.762511
	Fly#10	0.790476	0.603352	0.0283019										Fly#10	2.26717	2.95833	1.04971
	AVG	0.641059	0.691982	-0.0539275		ACV/EtA vs OCT/BEN			Control	Early	Late			AVG	1.19195	1.24163	0.79635
	SEM	0.135994	0.160687	0.1752		Mann-Whitney U-tests p-value			0.089	0.3447	0.0022			SEM	0.215922	0.379504	0.137878
	Count	10	10	10				Significance	n.s.	n.s.	**			Count	10	10	10
	Model prediction (MBON-α3)													Model prediction (MBON-α3)
		Control	Early	Late											Control	Early	Late
	avg	0.307072	0.442461	0										avg	0.793983	1.36213	0.900831
	upper C.I.	0.0397973	0.0604348	0										upper C.I.	0.175173	0.331447	0.223237
	lower C.I.	0.032947	0.0500086	0										lower C.I.	0.135417	0.244056	0.158839

## Sheet: Panel k
	CS+ vs. CS– bias, 35 min to 5-min ratio in MBON-α3 (Experimental data): ACV vs EtA
		Control	10-min extinction
	Fly#1	0.931953	1.07203
	Fly#2	0.682065	1.01475
	Fly#3	0.278689	1.52733
	Fly#4	0.355769	1.49593
	Fly#5	3.53191	1.58917
	Fly#6	0.455479	1.11429
	Fly#7	-0.93038	0.673913
	Fly#8	0.0196078	1.46667
	Fly#9	0.72479	0.700368
	Fly#10	0.379085	0.621924
	AVG	0.642897	1.12764			Control vs. 10-min extinction
	SEM	0.359347	0.119422			Mann-Whitney U-tests p-value			0.0173
	Count	10	10					Significance	*
	Model prediction (MBON-α3)
		Control	10-min extinction
	avg	0.883541	1.29686
	upper C.I.	0.0792643	0.115745
	lower C.I.	0.0629164	0.117031
