# Supplementary material for: Dopamine-mediated interactions between short- and long-term memory dynamics
Source: Nature. 2024 Jul 22;634(8036):1141–9. doi: 10.1038/s41586-024-07819-w (PMC11525173; doi:10.1038/s41586-024-07819-w)
Supplement: Supplementary file 11 — Source Data Extended Data Fig. 1 [file 41586_2024_7819_MOESM11_ESM.xlsx]

## Sheet: Panel j
Spike amplitude in PPL1-DANs (ΔF/F %)								Spike amplitude in MBONs (ΔF/F %)
Neuron types:	PPL1-γ1pedc	PPL1-γ2α'1	PPL1-α'2α2	PPL1-α3	PPL1-α'3			Neuron types:	MBON-γ1pedc	MBON-γ2α'1	MBON-α2sc	MBON-α'2	MBON-α3	MBON-α'3m
Fly#-1	1.52124	1.7458	2.08586	2.21946	2.9923			Fly#-1	1.42831	0.68361	1.32305	1.35223	2.06546	1.82811
Fly#-2	2.27682	1.93838	1.87623	1.85713	2.32663			Fly#-2	1.94749	0.833478	1.86529	1.9892	2.02527	2.15857
Fly#-3	3.62262	2.82354	2.13323	2.16794	2.72508			Fly#-3	1.40239	0.85385	1.31264	1.80138	1.90748	1.45589
Fly#-4	1.89049	1.78901	1.32195	1.93991	3.0799			Fly#-4	1.54534	1.23962	1.88869	1.5769	1.83917	1.49305
Fly#-5	2.0881	2.2433	4.00643	1.69926	3.68244			Fly#-5	1.77683	1.22177	1.00361	1.22205	1.97853	1.42917
Fly#-6	3.40779	2.07337	1.84386	1.3955	2.68966			Fly#-6	1.89102	1.21703	2.99095	1.48495	1.46228	1.00964
Fly#-7	1.73256	3.35484	2.21419	1.50054	2.39864			Fly#-7	1.64422	1.33007	1.61452	1.69762	2.4116	1.13554
Fly#-8	2.85984	1.86208	3.02978	2.80812	2.53028			Fly#-8	1.46839	1.05452	1.18681	1.4751	1.79404	1.02173
Fly#-9	2.21014	2.58633	3.04751	1.79936	3.28279			Fly#-9	1.14125	1.00037	1.07855	1.43571	1.30484	1.42343
Fly#-10	2.69391	1.69713	1.38176	1.78782	2.24027			Fly#-10	1.21669	0.93965	1.81043	2.22056	1.54157	1.3665
Fly#-11	3.22673	2.41236	2.86757	1.85672	2.84132			Fly#-11	2.21446	0.748151	2.44054	1.87844	1.47873	1.40032
Fly#-12	1.29729	2.09496	2.05101	1.78979	1.71992			Fly#-12	1.38619	1.31078	2.51637	1.64788	2.60689	0.906592
Fly#-13	1.92199	1.76368	3.32465	1.89147	3.75257			Fly#-13	1.73814	1.3999	2.86315	2.28132	2.67715	0.826181
Fly#-14	1.67681	3.69596	2.20481	2.11222	2.92039			Fly#-14	2.04529	1.40803	1.88031	1.83251	2.60164	0.65795
Fly#-15	2.68622	2.31355	3.34465	2.59317	2.52476			Fly#-15	1.7502	1.06864	1.58589	2.34009	2.42588	1.08078
Fly#-16	3.18889	2.04033	2.91843	2.33358	1.48269			Fly#-16	1.85836	1.27537	1.51402	1.44043	2.34382	0.826326
Fly#-17	1.80635	2.1385	2.39211	2.466	2.24186			Fly#-17	2.79667	1.18449	2.22275	1.48629	2.90837	1.43366
Fly#-18	1.94736	2.09426	3.63922	2.81138	2.18136			Fly#-18	2.23586	1.39342	2.14614	2.17027	2.28833	1.24201
Fly#-19	2.93546	2.89088	2.6111	2.28327	1.77493			Fly#-19	2.44217	1.95233	4.12265	1.02591	1.61517	1.4223
Fly#-20	2.35901	2.64231	2.70024	2.14547	2.03679			Fly#-20	2.07875	1.56835	1.43979	1.38804	2.14153	1.32949
AVG	2.36748	2.31003	2.54973	2.07291	2.57123			AVG	1.8004	1.18417	1.94031	1.68734	2.07089	1.27236
SEM	0.150559	0.12214	0.162223	0.0883602	0.136672			SEM	0.0944012	0.0673914	0.17074	0.0823761	0.102215	0.0794472
n	20	20	20	20	20			n	20	20	20	20	20	20
Kruskal-Wallis ANOVA: p = 0.08									Kruskal-Wallis ANOVA: p = 3.11E-09
									Pairwise Mann-Whitney U-tests with Holm-Bonferroni correction
												Corrected p-Value	Significance
									MBON-γ1pedc vs MBON-γ2α'1			0.000337478	***
									MBON-γ1pedc vs MBON-α2sc			1.04997	n.s.
									MBON-γ1pedc vs MBON-α'2			1.22807	n.s.
									MBON-γ1pedc vs MBON-α3			0.432273	n.s.
									MBON-γ1pedc vs MBON-α'3m			0.00274511	**
									MBON-γ2α'1 vs MBON-α2sc			0.00158821	**
									MBON-γ2α'1 vs MBON-α'2			0.000561648	***
									MBON-γ2α'1 vs MBON-α3			1.19219e-05	***
									MBON-γ2α'1 vs MBON-α'3m			1.19662	n.s.
									MBON-α2sc vs MBON-α'2			1.22807	n.s.
									MBON-α2sc vs MBON-α3			1.19662	n.s.
									MBON-α2sc vs MBON-α'3m			0.00981746	**
									MBON-α'2 vs MBON-α3			0.0633178	n.s.
									MBON-α'2 vs MBON-α'3m			0.00559798	**
									MBON-α3 vs MBON-α'3m			5.5823e-05	***

## Sheet: Panel k
Spike detection fidelity (d') in PPL1-DANs								Spike detection fidelity (d') in MBONs
Neuron types:	PPL1-γ1pedc	PPL1-γ2α'1	PPL1-α'2α2	PPL1-α3	PPL1-α'3			Neuron types:	MBON-γ1pedc	MBON-γ2α'1	MBON-α2sc	MBON-α'2	MBON-α3	MBON-α'3m
Fly#-1	5.34881	6.77861	10.0028	6.32883	7.39045			Fly#-1	7.64952	4.14545	7.70814	3.7657	7.21203	4.0295
Fly#-2	8.86885	5.48671	5.89841	5.1558	6.33024			Fly#-2	8.53501	4.02385	8.62302	7.53883	6.536	5.26228
Fly#-3	16.1834	13.004	8.89647	7.02952	6.54756			Fly#-3	7.38327	5.68552	5.08076	4.89152	6.90211	4.79577
Fly#-4	8.07647	6.50418	5.69131	6.67231	5.37965			Fly#-4	6.74158	5.84311	7.06159	4.77622	6.74705	5.90668
Fly#-5	8.61696	10.4368	13.9493	5.88402	7.54546			Fly#-5	7.23462	5.49185	6.18678	4.64061	6.8297	5.50626
Fly#-6	13.2032	7.92691	7.52057	6.20716	6.70044			Fly#-6	7.35674	5.39248	11.5121	5.62183	6.05021	4.38741
Fly#-7	6.07854	11.5332	6.53414	6.30552	6.46			Fly#-7	5.99807	5.50648	6.40997	6.05047	7.08927	5.14661
Fly#-8	11.9678	6.70366	13.1273	9.74904	5.82277			Fly#-8	7.20783	5.84152	5.26216	5.88887	6.45099	4.81505
Fly#-9	9.52642	10.2529	12.1865	7.52595	8.35998			Fly#-9	6.8537	5.25311	8.29745	4.59918	6.00111	5.45639
Fly#-10	11.0658	10.578	5.9168	6.7973	6.01553			Fly#-10	7.29975	4.75726	8.09713	5.19632	6.42586	4.77807
Fly#-11	13.235	12.3662	10.2888	8.37858	9.75356			Fly#-11	8.53515	4.18479	9.30698	5.40768	6.4573	5.72656
Fly#-12	5.97618	7.3606	6.84161	6.61452	6.46341			Fly#-12	6.22697	5.47062	11.0858	4.40291	7.0198	4.61587
Fly#-13	8.33835	6.25143	11.031	6.11541	8.7509			Fly#-13	8.81664	4.7171	9.33988	6.19999	6.48726	4.22454
Fly#-14	8.20601	15.3971	9.10474	5.81183	8.59002			Fly#-14	8.03895	6.08908	8.82587	4.66075	7.82954	4.04897
Fly#-15	10.7368	9.58919	13.4738	5.12271	6.26327			Fly#-15	8.64466	5.18888	7.42219	5.89513	6.64702	5.3329
Fly#-16	10.356	8.51863	10.7693	8.02653	5.81746			Fly#-16	8.02326	5.83696	6.34199	4.8384	6.62347	4.8503
Fly#-17	7.12444	7.14673	8.94878	8.4386	6.99923			Fly#-17	14.4224	4.40687	8.24163	5.0701	7.43894	5.06834
Fly#-18	6.72064	7.38636	12.2079	9.68921	7.26543			Fly#-18	8.57441	4.94894	7.51957	7.55165	6.81839	4.52587
Fly#-19	10.4726	11.8395	7.19084	8.33108	6.37988			Fly#-19	12.4547	4.71823	12.0011	4.34159	6.49641	5.46737
Fly#-20	8.6308	11.2731	10.1911	8.62585	7.8274			Fly#-20	11.41	5.48122	4.62044	5.69917	5.7594	4.61023
AVG	9.43666	9.31669	9.48858	7.14049	7.03313			AVG	8.37036	5.14917	7.94723	5.35185	6.69109	4.92775
SEM	0.619234	0.604463	0.59572	0.309219	0.255659			SEM	0.471932	0.140077	0.459046	0.220687	0.10911	0.121711
n	20	20	20	20	20			n	20	20	20	20	20	20
Kruskal-Wallis ANOVA: p = 4.16E-04									Kruskal-Wallis ANOVA: p = 5.60E-15
Pairwise Mann-Whitney U-tests with Holm-Bonferroni correction									Pairwise Mann-Whitney U-tests with Holm-Bonferroni correction
			Corrected p-Value	Significance								Corrected p-Value	Significance
PPL1-γ1pedc vs PPL1-γ2α'1			2.5177	n.s.					MBON-γ1pedc vs MBON-γ2α'1			1.10572e-06	***
PPL1-γ1pedc vs PPL1-α'2α2			3.35693	n.s.					MBON-γ1pedc vs MBON-α2sc			1.38978	n.s.
PPL1-γ1pedc vs PPL1-α3			0.0317299	*					MBON-γ1pedc vs MBON-α'2			1.32098e-05	***
PPL1-γ1pedc vs PPL1-α'3			0.0256062	*					MBON-γ1pedc vs MBON-α3			0.00148237	**
PPL1-γ2α'1 vs PPL1-α'2α2			3.35693	n.s.					MBON-γ1pedc vs MBON-α'3m			1.01934e-06	***
PPL1-γ2α'1 vs PPL1-α3			0.0355675	*					MBON-γ2α'1 vs MBON-α2sc			0.000112546	***
PPL1-γ2α'1 vs PPL1-α'3			0.0302413	*					MBON-γ2α'1 vs MBON-α'2			1.38978	n.s.
PPL1-α'2α2 vs PPL1-α3			0.0317299	*					MBON-γ2α'1 vs MBON-α3			1.9885e-06	***
PPL1-α'2α2 vs PPL1-α'3			0.0275097	*					MBON-γ2α'1 vs MBON-α'3m			0.795338	n.s.
PPL1-α3 vs PPL1-α'3			1.76346	n.s.					MBON-α2sc vs MBON-α'2			0.000291603	***
									MBON-α2sc vs MBON-α3			0.147204	n.s.
									MBON-α2sc vs MBON-α'3m			3.49946e-05	***
									MBON-α'2 vs MBON-α3			0.000263448	***
									MBON-α'2 vs MBON-α'3m			0.795338	n.s.
									MBON-α3 vs MBON-α'3m			1.10572e-06	***

## Sheet: Panel l
Spike detection error rate (error/s) in PPL1-DANs								Spike detection error rate (error/s) in MBONs
Neuron types:	PPL1-γ1pedc	PPL1-γ2α'1	PPL1-α'2α2	PPL1-α3	PPL1-α'3			Neuron types:	MBON-γ1pedc	MBON-γ2α'1	MBON-α2sc	MBON-α'2	MBON-α3	MBON-α'3m
Fly#-1	0.660105	0.0655033	4.67798e-05	0.156123	0.0133606			Fly#-1	0.0251487	4.677	0.00912384	4.24736	0.0289017	2.91284
Fly#-2	0.00137071	0.429921	0.214682	0.671619	0.114566			Fly#-2	0.00377835	5.03362	0.00138981	0.022415	0.0969177	0.889438
Fly#-3	1.22824e-13	9.10023e-09	0.000657496	0.0398972	0.0664429			Fly#-3	0.0375971	0.532128	0.779067	1.08021	0.0593516	1.42809
Fly#-4	0.0069789	0.13212	0.319777	0.101451	0.465516			Fly#-4	0.147836	0.404404	0.0386589	1.49123	0.0740199	0.320125
Fly#-5	0.0019071	1.48549e-05	3.17391e-10	0.28295	0.0121706			Fly#-5	0.050416	0.686662	0.135378	2.06311	0.0563292	0.531284
Fly#-6	5.79233e-09	0.00681209	0.0165627	0.191625	0.0615284			Fly#-6	0.0356141	0.853305	8.97519e-07	0.491121	0.219894	2.55898
Fly#-7	0.287599	9.54261e-07	0.0796346	0.191332	0.0927974			Fly#-7	0.417574	0.605376	0.105233	0.263481	0.0427914	1.11464
Fly#-8	3.00987e-07	0.0785201	4.661e-09	0.000113056	0.213054			Fly#-8	0.0496162	0.419883	0.572439	0.280865	0.128388	1.549
Fly#-9	0.000289933	2.69462e-05	9.0636e-08	0.0214911	0.00216241			Fly#-9	0.0878494	1.06039	0.00147337	1.94762	0.271048	0.57055
Fly#-10	4.5433e-06	1.27226e-05	0.285284	0.0688423	0.170229			Fly#-10	0.0361862	1.94574	0.00626162	0.667952	0.121011	1.65478
Fly#-11	4.87633e-09	7.78382e-08	2.30365e-05	0.0039795	8.96801e-05			Fly#-11	0.00328063	4.06935	0.000358538	0.875405	0.135111	0.370256
Fly#-12	0.252445	0.0186838	0.0459982	0.0874675	0.0800944			Fly#-12	0.248758	0.770118	2.99445e-06	2.37847	0.0484994	1.72258
Fly#-13	0.00458364	0.171862	3.18891e-06	0.209886	0.000750351			Fly#-13	0.00196901	2.5834	0.000376045	0.241256	0.153287	2.11043
Fly#-14	0.00533613	1.55752e-12	0.000479575	0.301987	0.00120389			Fly#-14	0.00979531	0.305684	0.00081863	2.22673	0.0120353	3.81989
Fly#-15	1.05895e-05	0.000145466	1.63892e-09	0.81947	0.10686			Fly#-15	0.00323944	1.1055	0.0139055	0.395424	0.0981938	0.660553
Fly#-16	3.51626e-05	0.00175587	7.07442e-06	0.00698785	0.422657			Fly#-16	0.0130096	0.432656	0.092216	1.35899	0.115406	1.20675
Fly#-17	0.0358581	0.0320226	0.000810823	0.00265214	0.0392583			Fly#-17	1.18855e-10	3.575	0.00448673	1.14646	0.0257943	0.896695
Fly#-18	0.105253	0.0178784	8.83878e-08	0.000181623	0.0372756			Fly#-18	0.00360277	1.49757	0.0155134	0.021833	0.0714739	2.10697
Fly#-19	2.27039e-05	3.49153e-07	0.0225539	0.00340095	0.140476			Fly#-19	1.08038e-07	2.04102	1.88589e-07	2.55303	0.106404	0.485746
Fly#-20	0.0019841	1.76007e-06	2.96046e-05	0.00165376	0.0129617			Fly#-20	2.08733e-06	0.733445	2.20595	0.504055	0.409754	1.81242
AVG	0.0681892	0.0477641	0.0493275	0.158156	0.102673			AVG	0.0587636	1.66661	0.199133	1.21285	0.113731	1.4361
SEM	0.0363338	0.0228494	0.0223789	0.050267	0.0294608			SEM	0.0233228	0.339565	0.115254	0.242934	0.0211941	0.208458
n	20	20	20	20	20			n	20	20	20	20	20	20
Kruskal-Wallis ANOVA: p = 6.30E-04									Kruskal-Wallis ANOVA: p = 5.07E-15
Pairwise Mann-Whitney U-tests with Holm-Bonferroni correction									Pairwise Mann-Whitney U-tests with Holm-Bonferroni correction
			Corrected p-Value	Significance								Corrected p-Value	Significance
PPL1-γ1pedc vs PPL1-γ2α'1			1.67846	n.s.					MBON-γ1pedc vs MBON-γ2α'1			1.37592e-06	***
PPL1-γ1pedc vs PPL1-α'2α2			2.62145	n.s.					MBON-γ1pedc vs MBON-α2sc			1.6363	n.s.
PPL1-γ1pedc vs PPL1-α3			0.0422823	*					MBON-γ1pedc vs MBON-α'2			3.37601e-05	***
PPL1-γ1pedc vs PPL1-α'3			0.0422823	*					MBON-γ1pedc vs MBON-α3			0.0117201	*
PPL1-γ2α'1 vs PPL1-α'2α2			2.02504	n.s.					MBON-γ1pedc vs MBON-α'3m			1.37592e-06	***
PPL1-γ2α'1 vs PPL1-α3			0.0345615	*					MBON-γ2α'1 vs MBON-α2sc			3.58862e-05	***
PPL1-γ2α'1 vs PPL1-α'3			0.0393432	*					MBON-γ2α'1 vs MBON-α'2			1.09314	n.s.
PPL1-α'2α2 vs PPL1-α3			0.0333618	*					MBON-γ2α'1 vs MBON-α3			1.28419e-06	***
PPL1-α'2α2 vs PPL1-α'3			0.0333618	*					MBON-γ2α'1 vs MBON-α'3m			1.6363	n.s.
PPL1-α3 vs PPL1-α'3			2.62145	n.s.					MBON-α2sc vs MBON-α'2			0.000144596	***
									MBON-α2sc vs MBON-α3			0.038559	*
									MBON-α2sc vs MBON-α'3m			3.49946e-05	***
									MBON-α'2 vs MBON-α3			0.000181719	***
									MBON-α'2 vs MBON-α'3m			1.09314	n.s.
									MBON-α3 vs MBON-α'3m			1.19246e-06	***
