# Supplementary material for: Dopamine-mediated interactions between short- and long-term memory dynamics
Source: Nature. 2024 Jul 22;634(8036):1141–9. doi: 10.1038/s41586-024-07819-w (PMC11525173; doi:10.1038/s41586-024-07819-w)
Supplement: Supplementary file 12 — Source Data Extended Data Fig. 2 [file 41586_2024_7819_MOESM12_ESM.xlsx]

## Sheet: Panel a–d
Panel a: Spike propagation delay in MBON-γ1pedc
Time (ms)	-3	-2.9	-2.8	-2.7	-2.6	-2.5	-2.4	-2.3	-2.2	-2.1	-2	-1.9	-1.8	-1.7	-1.6	-1.5	-1.4	-1.3	-1.2	-1.1	-1	-0.9	-0.8	-0.7	-0.6	-0.5	-0.4	-0.3	-0.2	-0.1	0	0.1	0.2	0.3	0.4	0.5	0.6	0.7	0.8	0.9	1	1.1	1.2	1.3	1.4	1.5	1.6	1.7	1.8
Averaged axonal spike waveform (dF/F)	-0.000521783	-0.000298952	-6.05212e-05	0.000194398	0.000467581	0.000760242	0.00107473	0.00141485	0.00178716	0.0022028	0.0026749	0.00326862	0.00404269	0.0049998	0.00612644	0.00739333	0.00876425	0.0101977	0.0116466	0.0130636	0.0144122	0.015783	0.0172291	0.018657	0.0199763	0.0210984	0.0219458	0.0224553	0.0225725	0.0222518	0.0214603	0.0201124	0.0182228	0.0159324	0.0133869	0.0107285	0.00809727	0.00562957	0.00345035	0.00166519	0.000343505	-0.000675648	-0.00159679	-0.00242888	-0.00317644	-0.00384192	-0.00442267	-0.00491975	-0.00533824
Averaged dendritic spike waveform (dF/F)	-0.00116169	-0.000977321	-0.000773948	-0.000552954	-0.00031562	-6.2938e-05	0.000204563	0.000486728	0.000783807	0.00109677	0.00142797	0.00178709	0.00219066	0.00265052	0.00317379	0.00376418	0.00442125	0.0051427	0.00592746	0.0067758	0.0076918	0.00876952	0.0100522	0.0114607	0.0129154	0.0143371	0.0156475	0.0167717	0.017641	0.0181962	0.0183913	0.018233	0.017781	0.0170789	0.0161767	0.0151277	0.0139893	0.0128193	0.0116755	0.0106145	0.00968889	0.00886458	0.0080758	0.00732542	0.00661848	0.00595942	0.00535231	0.00479885	0.0042968
Time offset (ms) bettwen individual dendritic and axional spikes	-1	-0.6	0	-0.2	-1.1	-1	0	-0.1	-0.6	-0.6	-0.8	-1	-0.5	-1.1	0	0	-0.9	-0.2	0	-0.4	-0.4	-0.2	-0.3	-0.1	-0.8	-0.4	0	-0.9	-0.8	-1	0	0.1	-0.9	0	-0.1	0	-0.7	-0.6	-0.4	0	0	-1	0	0	0	-0.5	-0.8	-0.9	0
Spike number	948
Mean time offset (ms)	-0.3216
S.D of time offsets	0.467041
Panel b: Spike propagation delay in MBON-α2sc
Time (ms)	-3	-2.9	-2.8	-2.7	-2.6	-2.5	-2.4	-2.3	-2.2	-2.1	-2	-1.9	-1.8	-1.7	-1.6	-1.5	-1.4	-1.3	-1.2	-1.1	-1	-0.9	-0.8	-0.7	-0.6	-0.5	-0.4	-0.3	-0.2	-0.1	0	0.1	0.2	0.3	0.4	0.5	0.6	0.7	0.8	0.9	1	1.1	1.2	1.3	1.4	1.5	1.6	1.7	1.8
Averaged axonal spike waveform (dF/F)	0.00622453	0.00653046	0.00686097	0.00719504	0.00752746	0.00786645	0.00825451	0.00874022	0.00934342	0.0101062	0.0110671	0.0125323	0.0147606	0.0177314	0.0213409	0.0254127	0.0297138	0.0339391	0.0377701	0.0409232	0.043146	0.0443144	0.0444616	0.0436184	0.0419181	0.0395199	0.0366016	0.0333785	0.0300921	0.0269602	0.0241897	0.021748	0.0194891	0.0173893	0.0154418	0.0136459	0.0119733	0.0104351	0.00908221	0.00794942	0.00703281	0.00631708	0.00578371	0.00542609	0.00522549	0.0051665	0.00522809	0.00535767	0.00549168
Averaged dendritic spike waveform (dF/F)	0.00642216	0.00650034	0.00652925	0.00652479	0.00651123	0.00651843	0.00657595	0.00671946	0.00697951	0.00737314	0.00791613	0.00864796	0.00960611	0.0108218	0.0123136	0.0140795	0.0161101	0.0183688	0.0207783	0.0232959	0.0259046	0.0287814	0.0320097	0.0354216	0.0388607	0.0421647	0.0451862	0.0477754	0.0497608	0.0510094	0.0514472	0.0511027	0.050123	0.0485958	0.0466252	0.0443365	0.0418537	0.0393011	0.0368067	0.0344841	0.0324395	0.0306017	0.0288277	0.0271	0.0254063	0.0237574	0.0221603	0.0206241	0.0191682
Time offset (ms) bettwen individual dendritic and axional spikes	-1	-0.6	-0.2	-1	-0.6	-0.9	-0.8	-0.2	-0.2	-1	-1	-0.8	-0.6	-0.9	-0.6	-1	-0.6	-0.7	2	-1	-0.7	0.2	-0.9	-0.1	-1	-1.2	-0.7	-0.2	-1.2	-0.5	-0.8	-1.9	-0.6	2	-1.3	-0.9	-1	-1	-2	-1	-3	-0.5	-0.8	-1	-1	0.9	-0.8	-0.1	-0.8
Spike number	52
Mean time offset (ms)	-0.6846
S.D of time offsets	0.777977
Panel c: Spike propagation delay in MBON-α3
Time (ms)	-3	-2.9	-2.8	-2.7	-2.6	-2.5	-2.4	-2.3	-2.2	-2.1	-2	-1.9	-1.8	-1.7	-1.6	-1.5	-1.4	-1.3	-1.2	-1.1	-1	-0.9	-0.8	-0.7	-0.6	-0.5	-0.4	-0.3	-0.2	-0.1	0	0.1	0.2	0.3	0.4	0.5	0.6	0.7	0.8	0.9	1	1.1	1.2	1.3	1.4	1.5	1.6	1.7	1.8
Averaged axonal spike waveform (dF/F)	0.00211529	0.00222033	0.00234403	0.00248932	0.00265992	0.00285664	0.0030788	0.00332488	0.00359399	0.0038862	0.00420081	0.00457341	0.00503127	0.00555536	0.00612193	0.00670475	0.00727665	0.00780984	0.00827548	0.00864948	0.00891182	0.00907048	0.00914704	0.00913924	0.0090462	0.00887422	0.00863041	0.0083245	0.00796806	0.00756949	0.00713704	0.00663886	0.00605169	0.00539871	0.00470538	0.00399967	0.00330895	0.00266017	0.00208136	0.00159609	0.00122016	0.000913604	0.000622867	0.000345398	8.32393e-05	-0.00016391	-0.000393971	-0.000603174	-0.000788436
Averaged dendritic spike waveform (dF/F)	0.00419673	0.00442361	0.00465875	0.00489847	0.00514071	0.00538459	0.00562929	0.00587488	0.00612125	0.00636742	0.00661353	0.00685969	0.00711435	0.00738845	0.00768772	0.00801666	0.00837902	0.00877656	0.00920967	0.00967901	0.0101857	0.0107846	0.0115054	0.0123074	0.0131449	0.0139717	0.0147422	0.0154121	0.0159379	0.0162799	0.0164027	0.0162839	0.0159462	0.0154252	0.0147616	0.0139989	0.0131825	0.0123593	0.0115756	0.0108777	0.010311	0.00985192	0.00944366	0.00907934	0.00875393	0.00846295	0.00820109	0.00796281	0.00774142
Time offset (ms) bettwen individual dendritic and axional spikes	-0.1	-1.9	-2.8	-0.5	-1.2	-1	-0.4	-1.1	-1	-1.9	-1.1	-1.3	0.1	-3	-0.9	-2	-0.9	-2	-0.7	-0.9	1	0	-0.5	-1.4	-1.8	-2	-1	-1.4	0	-0.9	0	-1.4	-1.2	-1.2	-2.1	-0.9	-1	-1	-0.8	-1	-1	-1	-0.4	-1	-0.5	-0.4	1.4	-2	-2.5
Spike number	884
Mean time offset (ms)	-0.7024
S.D of time offsets	1.24687
Panel d: Spike propagation delay in MBON-α'2
Time (ms)	-3	-2.9	-2.8	-2.7	-2.6	-2.5	-2.4	-2.3	-2.2	-2.1	-2	-1.9	-1.8	-1.7	-1.6	-1.5	-1.4	-1.3	-1.2	-1.1	-1	-0.9	-0.8	-0.7	-0.6	-0.5	-0.4	-0.3	-0.2	-0.1	0	0.1	0.2	0.3	0.4	0.5	0.6	0.7	0.8	0.9	1	1.1	1.2	1.3	1.4	1.5	1.6	1.7	1.8
Averaged axonal spike waveform (dF/F)	0.00335985	0.00348703	0.00360254	0.00371343	0.00382531	0.00394428	0.00407555	0.00422289	0.00439102	0.00458649	0.00481709	0.00510521	0.00546394	0.00588999	0.00638311	0.00693755	0.00754175	0.00818168	0.00883566	0.00948184	0.0101042	0.0107559	0.0114666	0.0121854	0.0128674376807352+AF36:AT46	0.0134724	0.0139656	0.0143189	0.0145061	0.0145043	0.0142957	0.0138317	0.0131117	0.0121916	0.0111256	0.00997354	0.00880101	0.00767046	0.00663974	0.00576158	0.00508146	0.00453605	0.00403301	0.00357044	0.00314654	0.00276174	0.00241811	0.00211605	0.00185257
Averaged dendritic spike waveform (dF/F)	0.00378435	0.00396661	0.0041412	0.00430503	0.00445782	0.00460398	0.00475009	0.00490151	0.00506204	0.00523747	0.00543495	0.00565014	0.00588593	0.00615968	0.00648396	0.00686497	0.00730635	0.00781095	0.00838151	0.00902094	0.00973647	0.0106226	0.011721	0.0129579	0.014261	0.0155556	0.0167643	0.0178151	0.0186401	0.0191764	0.0193721	0.0192118	0.0187453	0.0180243	0.0171044	0.0160452	0.0149081	0.0137562	0.0126544	0.0116679	0.0108588	0.0101882	0.00957598	0.0090195	0.00851625	0.00806441	0.00766077	0.00729854	0.00696874
Time offset (ms) bettwen individual dendritic and axional spikes	-0.5	-0.2	2.7	-0.1	-0.1	-0.1	0	0	-1.4	-0.9	-0.8	0	-1	-0.1	-3	-1	0	-0.6	-0.6	0	0.4	0	-0.5	-0.5	0	-1.7	-1	3	-0.9	-1	-1.9	-0.1	-0.1	0.4	0	0	-0.5	-0.6	0.1	-1.9	0.2	-0.5	0	-1	0	0	-0.5	-1.5	-0.8
Spike number	452
Mean time offset (ms)	-0.3398
S.D of time offsets	0.932183
[truncated: 899 more columns]
