# Supplementary material for: Dopamine-mediated interactions between short- and long-term memory dynamics
Source: Nature. 2024 Jul 22;634(8036):1141–9. doi: 10.1038/s41586-024-07819-w (PMC11525173; doi:10.1038/s41586-024-07819-w)
Supplement: Supplementary file 13 — Source Data Extended Data Fig. 3 [file 41586_2024_7819_MOESM13_ESM.xlsx]

## Sheet: Panel b
Odor-induced ∆ rotational speed (degree/s)
Odor type:	3% BEN	1% OCT	0.3% BEN	1% EtA	ACV		Friedman ANOVA: p = 1.27E-04
Fly#-1	-64.2065	-31.5532	-9.7704	-15.7683	14.9588		Post-hoc: Wilcoxon signed-rank tests with Holm-Bonferroni correction
Fly#-2	-67.2705	9.77363	14.1858	12.2018	5.37763
Fly#-3	2.08487	-12.234	0.525467	46.0675	22.4624					Corrected p-Value	Significance
Fly#-4	-47.0357	-36.6639	-17.8415	-0.634767	13.1191		3%BEN vs 1%OCT			0.136719	n.s.
Fly#-5	2.8168	9.65603	14.8711	26.8765	6.92827		3%BEN vs 0.3%BEN			0.0463867	*
Fly#-6	-9.94467	12.9547	-12.6847	7.16233	35.9879		3%BEN vs 1%EtA			0.00878906	**
Fly#-7	-7.0095	-13.0004	2.15747	26.0799	26.1142		3%BEN vs ACV			0.00488281	**
Fly#-8	10.0024	1.3711	-0.0164	-5.2988	30.1817		1%OCT vs 0.3%BEN			0.219727	n.s.
Fly#-9	-50.0201	-18.8577	6.00629	36.6419	41.5584		1%OCT vs 1%EtA			0.0341797	*
Fly#-10	-51.6738	-52.9775	5.71612	16.8225	67.1703		1%OCT vs ACV			0.0195312	*
Fly#-11	-85.16	-7.23349	-44.4985	32.5638	41.0576		0.3%BEN vs 1%EtA			0.136719	n.s.
Fly#-12	-67.164	2.87892	33.0311	20.6951	39.5019		0.3%BEN vs ACV			0.0341797	*
AVG	-36.2151	-11.3238	-0.693181	16.9508	28.7015		1%EtA vs ACV			0.219727	n.s.
sem	9.65996	5.96777	5.59772	5.2717	5.12356
n	12	12	12	12	12
Odor-induced ∆ forward speed (mm/s)
Odor type:	3% BEN	1% OCT	0.3% BEN	1% EtA	ACV		Friedman ANOVA: p = 4.24E-01
Fly#-1	3.5894	2.597	0.117933	-0.6153	0.745133
Fly#-2	4.35677	-0.560467	0.200867	1.24863	0.938733
Fly#-3	0.625233	1.48237	0.1265	2.2894	1.9729
Fly#-4	2.22143	2.07113	0.9417	0.151867	2.2929
Fly#-5	-0.345567	-1.12307	0.281933	2.9951	1.87427
Fly#-6	0.303133	-0.219667	0.324433	0.7883	1.28627
Fly#-7	2.65967	3.18323	1.82673	2.2533	-0.562033
Fly#-8	2.62573	2.15273	-0.00103333	0.0164	0.0551333
Fly#-9	4.9001	8.52409	0.389011	5.48324	1.0916
Fly#-10	0.967719	4.90821	0.0839274	0.0787383	2.50978
Fly#-11	6.10114	6.21716	6.74832	1.44243	0.0877996
Fly#-12	5.81645	-0.937417	3.83888	1.37276	0.74143
AVG	2.81843	2.35794	1.23993	1.45874	1.08616
sem	0.627948	0.866839	0.5933	0.479693	0.274739
n	12	12	12	12	12

## Sheet: Panel c
Odor-induced changes in spike rate in PPL1-γ1pedc (∆ spike/s)
Odor type:	ACV	1% EtA	1% IAA	0.3% BEN	1% OCT	1% 1O3O	10% OCT	10% 1O3O	10% IAA	3% BEN	10% EtA
Trial#1	-7.20181	-4.35897	0.283225	3.42681	2.49131	2.29447	-0.634736	-1.79853	0.542721	-1.58191	3.04925
Trial#2	-1.29575	-6.87624	-0.187964	2.79863	3.99809	5.31469	7.20069	7.04006	2.50053	15.2577	8.25642
Trial#3	-3.27335	-2.51737	-3.21622	0.491797	4.08375	3.52812	2.25876	9.3499	13.1844	10.7372	7.40885
Trial#4	-9.90865	5.53196	-4.20502	1.2114	6.94622	1.51882	10.8374	5.0286	14.5774	15.8829	4.00551
Trial#5	-11.1324	2.0435	-0.427887	4.38487	-1.01505	-2.02256	2.49545	-1.99787	15.4345	15.4475	8.97587
Trial#6	-8.65965	0.405413	3.71172	6.99852	3.94506	10.751	-1.61411	2.81611	7.3331	15.3382	22.93
Trial#7	-0.751612	-5.17727	5.07248	4.00468	8.14508	13.6259	2.00865	6.56238	2.19151	10.3204	23.9783
Trial#8	-13.943	0.975966	-6.57158	4.15332	-1.64041	-0.82416	8.75653	7.26649	6.40631	6.53701	18.9995
Trial#9	-15.1915	-4.22477	-2.3611	-7.87267	2.39513	-1.07488	3.72229	8.98498	10.5506	17.4593	8.77563
Trial#10	-10.7491	-2.29544	3.49001	-6.06742	3.24403	1.00731	6.70769		8.63266	11.4767	8.74724
Trial#11	-8.03339	-1.20331	1.80461	-1.7427	-1.52098	4.5008
Trial#12	-6.11895		1.76084	-1.17297	0.0716623	5.61124
AVG	-8.0216	-1.60878	-0.0705739	0.884524	2.59532	3.6859	4.17386	4.80579	8.13538	11.6875	11.5127
sem	1.32712	1.09302	1.01156	1.28097	0.914926	1.36284	1.28662	1.42479	1.6823	1.81521	2.40094
n (trial)	12	11	12	12	12	12	10	9	10	10	10
N (fly)	6	6	7	7	7	7	7	6	7	7	7
Odor-induced changes in spike rate in PPL1-γ2α'1 (∆ spike/s)
Odor type:	ACV	1% EtA	1% IAA	0.3% BEN	1% OCT	1% 1O3O	10% OCT	10% 1O3O	10% IAA	3% BEN	10% EtA
Trial#1	4.03176	2.26454	6.26626	3.54406	3.85959	6.53805	10.2169	5.22605	7.3234	14.9365	13.6618
Trial#2	4.51419	0.846403	4.34258	-3.76566	2.22917	3.08242	2.32701	6.76114	5.46947	14.7723	17.0545
Trial#3	0.259362	5.64645	8.43589	11.6443	6.24949	6.10725	1.67758	13.9695	7.24612	15.1466	22.3522
Trial#4	-4.7045	8.54994	9.81305	4.42508	3.9454	6.85085	6.25768	1.23892	8.04422	7.88797	11.1843
Trial#5	0.648207	-8.15159	-6.50399	-11.0321	8.21621	5.8309	6.25929	7.59279	5.39584	5.83055	19.5113
Trial#6	-1.01351	-1.76353	-8.81757	-7.64862	7.96671	9.81043	-1.02141	15.3517	4.3515	18.7082	26.7894
Trial#7	4.14662	-3.62619	-2.63333	0.642462	1.69281	1.09905	7.47728	4.4261	3.00617	10.3745	-5.07869
Trial#8	-3.78889	-3.23984	-0.564414	8.35778	6.85079	5.64565	2.46607	0.384252	2.02702	8.86389	3.90427
Trial#9	6.26424	4.36393	1.02392	8.84055	8.19239	4.75351	14.9357	8.95661	16.4748	17.6601	11.4664
Trial#10	-6.79018	0.24136	5.54979	14.1015	18.6385	9.49932	11.5706	7.81989	17.5207	22.374	11.2978
Trial#11	-5.11797	5.2913	18.9369	5.62618	2.46379	5.92693	18.4033	4.75263	5.72367	16.1954	21.8629
Trial#12	-5.10846	4.3254	-3.26249	13.9149	5.67573	9.56156	18.9488	-1.50934	11.5057	25.0007	22.9555
AVG	-0.554926	1.22901	2.71555	4.0542	6.33172	6.22549	8.29324	6.24752	7.84072	14.8126	14.7468
sem	1.30782	1.38092	2.24536	2.36361	1.31128	0.749287	1.91356	1.45807	1.42428	1.67424	2.60543
n (trial)	12	12	12	12	12	12	12	12	12	12	12
N (fly)	4	6	6	5	5	5	6	6	6	6	6
Odor-induced changes in spike rate in PPL1-α'2α2 (∆ spike/s)
Odor type:	ACV	1% EtA	1% IAA	0.3% BEN	1% OCT	1% 1O3O	10% OCT	10% 1O3O	10% IAA	3% BEN	10% EtA
Trial#1	-5.76089	-2.95025	3.59856	9.28005	6.10174	8.6575	2.2136	1.79615	9.66287	3.62887	4.31188
Trial#2	-11.2327	-3.36609	1.49889	-0.849971	3.74319	5.86471	2.49414	-0.0727453	8.6213	9.15314	5.67567
Trial#3	-5.76142	-11.0497	7.21868	5.99693	5.27972	7.05543	10.0185	5.45827	11.1321	9.17533	-2.6304
Trial#4	-14.3658	-0.430613	2.76667	7.35091	6.168	7.15264	7.94317	8.36091	10.6961	5.08415	3.69849
Trial#5	-1.10631	6.76704	4.229	2.69084	3.91203	6.70996	9.52225	5.26776	8.59677	3.33738	9.36547
Trial#6	-0.753369	3.11233	4.56304	-0.240679	2.54562	3.4027	6.54481	6.92316	11.2998	9.90888	5.14915
Trial#7	-3.457	-0.168136	13.3996	7.92586	11.4601	12.3483	12.5712	12.9273	3.10567	8.73376	7.81406
Trial#8	-0.989917	6.83089	12.278	5.15373	10.2333	5.06011	6.41948	13.3207	8.09277	8.26513	4.20747
Trial#9	-8.53483	-4.39893	2.09871	5.65862	4.45249	5.47638	6.44612	4.23274	2.31659	9.98602	2.13311
Trial#10	-5.00104	-2.49903	1.27673	5.48869	5.02533	2.26236	3.90237	6.64609	4.26075	3.85345	1.84879
Trial#11	-8.64141	-0.922836	0.450541	0.309524	8.07566	15.2093	7.99211	3.14241	9.07491	5.20203	4.35607
Trial#12	-1.74359	2.24998	1.67465	1.19232	11.5788	9.84511	5.72763	6.21915	7.44972	4.54464	5.47129
AVG	-5.61236	-0.568777	4.58775	4.16307	6.548	7.42038	6.81628	6.18515	7.85911	6.7394	4.28342
sem	1.26503	1.43578	1.23225	0.989372	0.891241	1.0574	0.884452	1.15052	0.883096	0.769443	0.875152
n (trial)	12	12	12	12	12	12	12	12	12	12	12
N (fly)	6	6	6	6	6	6	6	6	6	6	6
Odor-induced changes in spike rate in PPL1-α3 (∆ spike/s)
Odor type:	ACV	1% EtA	1% IAA	0.3% BEN	1% OCT	1% 1O3O	10% OCT	10% 1O3O	10% IAA	3% BEN	10% EtA
Trial#1	-10.6376	2.1541	-10.2286	4.51586	-2.34032	1.82183	3.0177	2.17237	3.48513	5.2423	15.7694
Trial#2	-12.356	1.11846	3.83216	6.30227	14.4283	-2.48432	7.81506	-2.45597	2.34469	12.0075	13.9082
Trial#3	-5.54884	-6.60856	1.00936	-0.142887	8.82921	2.08209	9.07977	1.8683	9.24292	15.5973	12.6482
Trial#4	0.624326	-0.975884	0.587916	-1.25518	0.207619	3.04791	-1.06774	-0.559235	0.957442	14.582	19.2865
Trial#5	-6.13254	1.1669	-1.96866	5.02892	3.17694	8.42279	2.24375	0.100113	12.6264	19.2097	20.5949
Trial#6	-3.94748	-3.77962	3.75886	8.98185	4.12714	0.903434	-0.51825	4.97312	15.3569	16.9143	27.3194
Trial#7	-2.62371	-3.31234	-2.62199	-0.0284122	11.684	7.06061	1.00981	2.77653	13.5361	7.49378	20.1905
Trial#8	-12.1076	5.30107	-2.05196	0.512414	10.4292	9.3246	4.23704	-1.0843	6.26013	3.44708	4.48402
Trial#9	0.834189		1.53779	4.52247	4.23058	8.5678		7.021	8.84937	17.1424	21.2962
Trial#10	4.57197		5.77323	4.2398	-1.01312	0.100128		-1.92399	6.25424	16.9657	19.924
Trial#11											13.5853
Trial#12											8.88639
AVG	-4.73233	-0.616983	-0.0371895	3.26771	5.37595	3.88469	3.22714	1.28879	7.89133	12.8602	16.4911
sem	1.82978	1.35087	1.43545	1.0519	1.80732	1.30888	1.30057	0.969348	1.55049	1.75931	1.78986
n (trial)	10	8	10	10	10	10	8	10	10	10	12
N (fly)	4	5	5	5	5	5	5	5	5	5	6
Odor-induced changes in spike rate in PPL1-α'3 (∆ spike/s)
Odor type:	ACV	1% EtA	1% IAA	0.3% BEN	1% OCT	1% 1O3O	10% OCT	10% 1O3O	10% IAA	3% BEN	10% EtA
Trial#1	-2.50971	24.1289	5.35641	5.35568	3.54686	-0.976783	7.87137	-1.58022	2.40342	2.52948	-7.12012
Trial#2	0.705203	22.9876	3.55215	3.36374	5.26759	8.68506	5.15042	2.75849	7.24869	-6.05786	9.85563
Trial#3	1.06384	3.05297	1.0633	18.8258	2.26216	-2.64045	0.557454	4.47773	4.0252	3.57138	3.74069
Trial#4	4.14891	-0.0466553	-0.0777194	14.8431	6.55277	6.13083	15.9796	2.53415	2.24169	-1.88891	2.54049
Trial#5	15.8582	21.0308	9.90102	6.24842	-1.71581	6.06581	7.5653	2.6	2.9275	10.6861	14.8807
Trial#6	11.4185	21.2385	0.769753	3.07022	-1.38598	12.9208	5.7471	11.1702	5.8158	2.04216	8.84619
Trial#7	-0.251993	14.4975	1.68152	13.881	3.77038	5.03044	1.99196	14.0719	-2.87287	6.70186	6.61827
Trial#8	2.34013	13.7295	6.10951	10.022	-2.49187	15.5199	4.56392	17.666	2.05951	3.71204	5.89295
Trial#9	15.3131	14.9254	4.8239	12.3866		15.931	12.2452	11.2976	7.91701	12.5827	-7.75193
Trial#10	1.36219	-0.482406	6.05417	8.52383		13.8309	12.7359	8.61717	11.3821	10.3476	5.67234
Trial#11	-1.80199	5.40959	4.86974	10.1819		13.5472	3.29322		-3.46579	23.449	6.59859
Trial#12	9.90018	7.8142	-4.73624	13.2974			-1.50982		-9.097	-5.16496	5.01146
AVG	4.79554	12.3572	3.28063	9.99997	1.97576	8.54951	6.34931	7.36129	2.54877	5.20921	4.56544
sem	1.89534	2.60089	1.09455	1.41126	1.21335	1.94337	1.50935	1.93856	1.61311	2.38806	1.86129
n (trial)	12	12	12	12	8	11	12	10	12	12	12
N (fly)	6	6	6	6	6	6	5	6	6	6	6

## Sheet: Panel d–h
Panel d: Odor-induced changes in spike rate in PPL1-γ1pedc (∆ spike/s)
	3% BEN	1% OCT	0.3% BEN	1% EtA	ACV		Friedman ANOVA: p = 5.11E-07
Fly#-1	2.21451	4.00683	4.63154	-3.70251	-1.34784		Post-hoc: Wilcoxon signed-rank tests with Holm-Bonferroni correction
Fly#-2	1.36941	1.24404	-2.25229	-2.03874	-1.62162					Corrected p-Value	Significance
Fly#-3	2.45138	3.53273	-0.520313	-3.31278	-4.11158		3%BEN vs 1%OCT			0.12793	n.s.
Fly#-4	34.6088	1.42067	-1.60656	-3.07734	-6.39684		3%BEN vs 0.3%BEN			0.00732422	**
Fly#-5	11.4671	1.02224	1.73935	-10.814	-0.724517		3%BEN vs 1%EtA			0.00488281	**
Fly#-6	6.88051	10.816	2.55072	5.4581	-5.86597		3%BEN vs ACV			0.00488281	**
Fly#-7	11.5032	7.6513	-6.73533	-5.15217	-12.8209		1%OCT vs 0.3%BEN			0.0273438	*
Fly#-8	13.1795	2.54308	-0.774402	-10.2008	-7.08503		1%OCT vs 1%EtA			0.00439453	**
Fly#-9	10.5848	11.9828	9.16188	-13.4154	-1.20764		1%OCT vs ACV			0.00390625	**
Fly#-10	13.3437	8.15164	1.5846	-10.969	-18.9724		0.3%BEN vs 1%EtA			0.0483398	*
Fly#-11	11.469	2.49764	-1.98425	-9.18068	-6.42852		0.3%BEN vs ACV			0.00585938	**
Fly#-12	18.7979	-0.662549	1.61272	-3.96762	-14.3459		1%EtA vs ACV			0.733398	n.s.
AVG	11.4892	4.51721	0.617306	-5.86441	-6.74406		Linear Regression (Behavior v.s. Neural spiking)
SEM	2.59136	1.19022	1.14577	1.51574	1.68444		R: 0.76
Count	12	12	12	12	12		F-test p-value = 1.74E-12
Panel e: Odor-induced changes in spike rate in PPL1-γ2α'1 (∆ spike/s)
	3% BEN	1% OCT	0.3% BEN	1% EtA	ACV		Friedman ANOVA: p = 1.37E-05
Fly#-1	19.2001	4.29163	9.29758	15.4031	5.39077		Post-hoc: Wilcoxon signed-rank tests with Holm-Bonferroni correction
Fly#-2	16.9859	5.74827	12.962	7.56937	3.71132					Corrected p-Value	Significance
Fly#-3	19.2098	15.0872	2.03989	9.67474	-0.89553		3%BEN vs 1%OCT			0.388184	n.s.
Fly#-4	13.4818	14.3083	4.47452	-2.73925	2.24051		3%BEN vs 0.3%BEN			0.0117188	*
Fly#-5	12.3913	12.7371	12.4944	0.424809	-0.224758		3%BEN vs 1%EtA			0.00488281	**
Fly#-6	12.9829	8.88777	6.91606	-1.98302	-3.10334		3%BEN vs ACV			0.00488281	**
Fly#-7	10.5511	8.04008	2.0124	-1.43303	1.71563		1%OCT vs 0.3%BEN			0.369141	n.s.
Fly#-8	5.94937	14.7411	5.87998	-1.1061	-3.5626		1%OCT vs 1%EtA			0.254883	n.s.
Fly#-9	15.0139	22.1175	0.393258	0.153092	10.4095		1%OCT vs ACV			0.0117188	*
Fly#-10	17.8158	-0.1639	-5.09589	-0.578219	-3.59628		0.3%BEN vs 1%EtA			0.532227	n.s.
Fly#-11	11.7954	4.43455	5.39364	1.60371	-0.61775		0.3%BEN vs ACV			0.254883	n.s.
Fly#-12	6.64706	1.73858	1.6491	3.01995	1.22861		1%EtA vs ACV			0.532227	n.s.
AVG	13.502	9.33067	4.86808	2.50076	1.05801		Linear Regression (Behavior v.s. Neural spiking)
SEM	1.27694	1.89524	1.49434	1.60503	1.17976		R: 0.66
Count	12	12	12	12	12		F-test p-value = 7.41E-09
Panel f: Odor-induced changes in spike rate in PPL1-PPL1-α'2α2 (∆ spike/s)
	3% BEN	1% OCT	0.3% BEN	1% EtA	ACV		Friedman ANOVA: p = 6.33E-08
Fly#-1	6.16034	4.981	5.8387	-12.7371	-8.55768		Post-hoc: Wilcoxon signed-rank tests with Holm-Bonferroni correction
Fly#-2	9.77107	2.52491	3.307	-1.21726	-7.25532					Corrected p-Value	Significance
Fly#-3	5.17598	-0.76628	0.16715	-0.19203	-2.47981		3%BEN vs 1%OCT			0.00488281	**
Fly#-4	7.27563	1.93118	5.12161	0.869064	-0.982578		3%BEN vs 0.3%BEN			0.00488281	**
Fly#-5	7.15351	4.56177	0.384075	-13.0754	-5.15804		3%BEN vs 1%EtA			0.00488281	**
Fly#-6	3.43174	-0.575982	-2.2582	-4.02824	-8.90639		3%BEN vs ACV			0.00439453	**
Fly#-7	6.35397	3.76427	0.644401	-2.342	-0.20735		1%OCT vs 0.3%BEN			0.847656	n.s.
Fly#-8	4.26668	1.75379	3.08582	-0.518238	0.398596		1%OCT vs 1%EtA			0.00585938	**
Fly#-9	6.70046	5.81294	1.10461	3.13344	0.873093		1%OCT vs ACV			0.00390625	**
Fly#-10	6.52012	7.3585	6.46667	0.274993	-4.26737		0.3%BEN vs 1%EtA			0.00732422	**
Fly#-11	9.45601	6.64129	-7.37516	-11.1603	-7.53179		0.3%BEN vs ACV			0.00341797	**
Fly#-12	6.4945	-1.46282	0.652904	-1.76291	-11.6795		1%EtA vs ACV			0.847656	n.s.
AVG	6.56334	3.04371	1.4283	-3.563	-4.64618		Linear Regression (Behavior v.s. Neural spiking)
SEM	0.527649	0.856805	1.10044	1.6112	1.20663		R: 0.74
Count	12	12	12	12	12		F-test p-value = 1.77E-11
Panel g: Odor-induced changes in spike rate in PPL1-PPL1-α3 (∆ spike/s)
	3% BEN	1% OCT	0.3% BEN	1% EtA	ACV		Friedman ANOVA: p = 2.04E-07
Fly#-1	11.7575	-1.79756	0.111561	-0.823363	-4.98892		Post-hoc: Wilcoxon signed-rank tests with Holm-Bonferroni correction
Fly#-2	7.2213	2.84322	3.66189	-2.03833	-5.48606					Corrected p-Value	Significance
Fly#-3	11.2839	2.89801	3.47471	-4.55956	-5.93769		3%BEN vs 1%OCT			0.0102539	*
Fly#-4	10.6253	5.89544	3.21404	-0.485517	-9.87123		3%BEN vs 0.3%BEN			0.00488281	**
Fly#-5	11.194	8.89483	3.50739	0.240923	-4.87499		3%BEN vs 1%EtA			0.00488281	**
Fly#-6	4.53541	-0.641168	1.39892	-2.90359	0.310252		3%BEN vs ACV			0.00439453	**
Fly#-7	4.46346	-1.16578	2.52705	-2.90519	-3.74873		1%OCT vs 0.3%BEN			0.469727	n.s.
Fly#-8	29.8307	5.17076	7.59773	5.06721	-2.74272		1%OCT vs 1%EtA			0.00732422	**
Fly#-9	12.7793	3.41872	4.02479	0.0605207	0.156548		1%OCT vs ACV			0.00585938	**
Fly#-10	12.4889	7.20393	-3.31363	-3.59813	-0.119748		0.3%BEN vs 1%EtA			0.00390625	**
Fly#-11	4.26313	5.08918	0.143039	-10.7853	-23.5684		0.3%BEN vs ACV			0.00732422	**
Fly#-12	6.85736	10.6621	5.47359	-5.36727	-15.6808		1%EtA vs ACV			0.0537109	n.s.
AVG	10.6084	4.03931	2.65176	-2.34146	-6.37938		Linear Regression (Behavior v.s. Neural spiking)
SEM	1.98538	1.13307	0.811722	1.10355	2.0341		R: 0.76
Count	12	12	12	12	12		F-test p-value = 3.29E-12
Panel h: Odor-induced changes in spike rate in PPL1-PPL1-α'3 (∆ spike/s)
	3% BEN	1% OCT	0.3% BEN	1% EtA	ACV		Friedman ANOVA: p = 5.33E-02
Fly#-1	20.2895	7.35064	13.822	6.74573	3.75699
Fly#-2	8.65693	6.89169	4.92767	6.40546	7.04946
Fly#-3	5.47927	6.80177	7.46743	3.90241	4.26997
Fly#-4	13.8567	16.2237	9.43842	6.66689	6.13776
Fly#-5	15.3065	8.36545	9.46377	6.40143	12.5522
Fly#-6	12.7539	8.87526	8.47879	7.65062	12.7519
Fly#-7	9.88996	6.92497	13.127	14.2669	10.9749
Fly#-8	15.094	5.80949	10.3786	7.11667	9.08062
Fly#-9	10.0009	1.4302	5.89045	6.45494	6.64818
Fly#-10	6.11045	10.2615	8.15716	-5.8406	6.21681
Fly#-11	5.2648	4.16711	3.29043	-0.806504	5.72948
Fly#-12	4.42464	3.26359	3.92037	5.52112	-3.76032
AVG	10.594	7.19711	8.19684	5.37375	6.78399		Linear Regression (Behavior v.s. Neural spiking)
SEM	1.42779	1.08445	0.964665	1.40426	1.29197		R: 0.33
Count	12	12	12	12	12		F-test p-value = 1.10E-02
