# Supplementary material for: Dopamine-mediated interactions between short- and long-term memory dynamics
Source: Nature. 2024 Jul 22;634(8036):1141–9. doi: 10.1038/s41586-024-07819-w (PMC11525173; doi:10.1038/s41586-024-07819-w)
Supplement: Supplementary file 14 — Source Data Extended Data Fig. 4 [file 41586_2024_7819_MOESM14_ESM.xlsx]

## Sheet: Panel g
Odor-induced changes in spike rate in MBON-γ1pedc (∆ spike/s)
Odor type:	3% BEN	1% OCT	0.3% BEN	1% EtA	ACV		Friedman ANOVA: p = 3.90E-01
Fly#-1	21.7858	36.6948	19.3556	51.0783	49.3419
Fly#-2	10.8469	7.03621	3.47555	2.25484	-0.353021
Fly#-3	25.603	13.2481	23.0135	16.9364	20.1779
Fly#-4	20.3676	20.105	9.35774	19.0768	22.4943
Fly#-5	19.7111	16.6506	3.91347	0.948708	10.115
Fly#-6	3.29216	7.39229	-0.563717	7.38613	11.505
Fly#-7	30.309	38.2467	32.4755	38.33	29.9789
Fly#-8	13.7117	13.7277	13.2576	14.0022	20.1865
Fly#-9	10.5821	7.89991	10.3134	12.9663	10.2295
Fly#-10	23.824	20.8481	6.6704	24.2915	23.5914
Fly#-11	5.50537	11.5667	21.8345	15.9	20.0554
Fly#-12	15.5312	32.1815	33.6454	54.0588	65.6205
AVG	16.7558	18.7998	14.7291	21.4358	23.5786
sem	2.38467	3.23825	3.26394	5.0789	5.21279
n	12	12	12	12	12
Odor-induced changes in spike rate in MBON-γ2α'1 (∆ spike/s)
Odor type:	3% BEN	1% OCT	0.3% BEN	1% EtA	ACV		Friedman ANOVA: p = 7.00E-02
Fly#-1	-14.1521	-13.2124	-12.2525	-11.4682	-0.771293
Fly#-2	-11.1815	11.0794	1.42617	1.61687	9.08792
Fly#-3	-1.19402	5.0058	5.82529	2.3822	8.03241
Fly#-4	10.4836	-21.3275	24.6417	11.2741	13.2293
Fly#-5	-4.94432	20.6744	5.38238	11.7494	5.77346
Fly#-6	7.47506	17.2272	7.45285	3.62037	5.2922
Fly#-7	3.18256	4.37474	10.3778	13.5757	10.8485
Fly#-8	1.06368	1.74015	-2.427	4.08102	5.06901
Fly#-9	10.6763	7.05942	11.5693	21.2133	2.85144
Fly#-10	14.5039	11.5362	12.3944	16.3233	13.5477
Fly#-11	-10.0856	-11.5598	-4.34516	4.90772	11.6296
Fly#-12	13.7137	12.781	13.0444	17.9375	12.8167
AVG	1.62843	3.78154	6.0908	8.10111	8.11724
sem	2.90054	3.72534	2.78353	2.60213	1.31413
n	12	12	12	12	12
Odor-induced changes in spike rate in MBON-α2sc (∆ spike/s)
Odor type:	3% BEN	1% OCT	0.3% BEN	1% EtA	ACV		Friedman ANOVA: p = 5.60E-01
Fly#-1	-1.22287	0.351294	-3.96989	0.440749	3.39354
Fly#-2	-1.16274	-0.694803	2.34243	3.61459	6.8371
Fly#-3	0.910273	12.656	5.98823	1.36452	3.94093
Fly#-4	-3.14671	-3.52829	4.18257	-7.20724	-4.38493
Fly#-5	1.44386	17.3229	7.05335	0.323543	5.92453
Fly#-6	3.96458	1.47543	5.51904	11.3184	5.99605
Fly#-7	8.07249	9.01756	-5.04257	1.85282	0.0157431
Fly#-8	18.8339	7.64428	11.9068	6.84418	11.3748
Fly#-9	12.657	27.3691	29.5923	4.56762	6.18864
Fly#-10	28.6503	24.2141	19.2626	12.5285	12.1023
Fly#-11	22.5933	24.1983	7.19662	7.45718	0.620274
Fly#-12	24.4667	10.5004	21.9551	17.5978	7.43136
AVG	9.67168	10.8772	8.83221	5.05855	4.95336
sem	3.27858	3.04846	2.97271	1.9101	1.34673
n	12	12	12	12	12
Odor-induced changes in spike rate in MBON-α'2 (∆ spike/s)
Odor type:	3% BEN	1% OCT	0.3% BEN	1% EtA	ACV		Friedman ANOVA: p = 5.40E-01
Fly#-1	8.16946	19.7259	21.8587	12.2202	24.028
Fly#-2	0.939959	10.0823	-0.229558	5.39091	7.1315
Fly#-3	18.2256	22.3532	14.3989	-1.14258	25.3407
Fly#-4	7.11787	12.008	10.7567	12.6844	0.212877
Fly#-5	1.67688	17.3697	11.5447	10.5039	-3.71839
Fly#-6	5.45156	-1.07838	5.76473	-2.64824	-2.07805
Fly#-7	11.0695	20.6633	21.1382	19.0886	12.5245
Fly#-8	-1.26047	-6.01163	16.8419	-4.40572	1.17101
Fly#-9	-1.92021	27.3157	1.88098	28.5918	24.0808
Fly#-10	17.0799	11.4545	0.445715	18.8021	26.1015
Fly#-11	9.77002	1.27283	-0.768528	18.9193	15.7887
Fly#-12	2.62008	1.41113	5.40408	1.87446	6.89785
AVG	6.57835	11.3805	9.08638	9.98993	11.4567
sem	1.91791	3.0493	2.36877	2.98558	3.29109
n	12	12	12	12	12
Odor-induced changes in spike rate in MBON-α3 (∆ spike/s)
Odor type:	3% BEN	1% OCT	0.3% BEN	1% EtA	ACV		Friedman ANOVA: p = 8.20E-01
Fly#-1	9.02717	14.3791	10.9949	14.3202	9.37809
Fly#-2	15.8363	18.2533	11.6847	8.54655	15.1303
Fly#-3	8.03548	23.0775	-11.2102	8.60506	10.6634
Fly#-4	6.18378	3.83195	8.81235	4.57204	21.5136
Fly#-5	1.88189	-2.29745	13.0401	8.52071	20.6814
Fly#-6	7.64011	28.9	15.4686	1.38887	-0.119203
Fly#-7	9.89157	13.979	-3.44611	10.399	16.4768
Fly#-8	23.0105	32.6872	35.3258	19.4587	11.7669
Fly#-9	15.6877	2.44342	10.3558	7.56612	4.78073
Fly#-10	14.8811	18.09	15.8246	19.0707	27.0818
Fly#-11	16.4383	7.53138	14.5422	9.3065	19.3249
Fly#-12	6.3743	6.26668	7.67042	5.6712	4.64145
AVG	11.2407	13.9285	10.7553	9.78546	13.4434
sem	1.71113	3.12943	3.22128	1.56916	2.32524
n	12	12	12	12	12
Odor-induced changes in spike rate in MBON-α'3m (∆ spike/s)
Odor type:	3% BEN	1% OCT	0.3% BEN	1% EtA	ACV		Friedman ANOVA: p = 5.80E-01
Fly#-1	-1.595	30.6348	-2.32418	15.3888	6.79922
Fly#-2	4.68025	4.93788	14.9899	14.4581	13.5711
Fly#-3	12.4738	7.59812	9.39563	18.8651	13.6949
Fly#-4	11.2713	5.77659	9.15855	5.18798	7.03034
Fly#-5	17.0581	13.3542	14.705	16.5952	16.181
Fly#-6	6.39459	4.09612	0.937389	-0.147564	3.42598
Fly#-7	32.1444	26.2118	24.803	32.3338	21.61
Fly#-8	25.9438	16.9767	28.1357	24.6013	23.1232
Fly#-9	1.25785	22.6017	8.98841	12.192	17.2893
Fly#-10	-1.51782	2.79554	10.7085	9.88367	10.2167
Fly#-11	11.1519	7.32234	19.6241	13.3571	13.1094
Fly#-12	-4.45293	7.69823	8.21234	13.8765	-0.165644
AVG	9.56752	12.5003	12.2779	14.716	12.1571
sem	3.25079	2.72584	2.56024	2.42049	2.03055
n	12	12	12	12	12

## Sheet: Panel h
Correct Classification rate
	PPL1	PPL1 shuffled	MBON	MBON shuffled
	0.684	0.2	0.328	0.138
	0.708	0.198	0.332	0.178
	0.684	0.174	0.36	0.17
	0.704	0.18	0.348	0.146
	0.704	0.192	0.35	0.138
	0.756	0.19	0.34	0.14
	0.672	0.184	0.392	0.15
	0.726	0.2	0.306	0.162
	0.712	0.2	0.34	0.16
	0.716	0.178	0.37	0.148
	0.716	0.168	0.362	0.128
	0.694	0.23	0.366	0.138
	0.746	0.198	0.34	0.14
	0.72	0.194	0.344	0.136
	0.726	0.232	0.372	0.154
	0.716	0.204	0.336	0.136
	0.742	0.212	0.344	0.138
	0.718	0.21	0.33	0.154
	0.712	0.186	0.34	0.13
	0.71	0.22	0.34	0.172
	0.71	0.196	0.352	0.132
	0.7	0.196	0.372	0.156
	0.684	0.218	0.362	0.154
	0.704	0.184	0.36	0.146
	0.73	0.192	0.37	0.148
	0.744	0.188	0.386	0.156
	0.708	0.188	0.34	0.142
	0.716	0.19	0.382	0.138
	0.718	0.152	0.336	0.152
	0.754	0.206	0.348	0.148
	0.698	0.2	0.342	0.118
	0.726	0.192	0.35	0.162
	0.698	0.242	0.352	0.156
	0.714	0.2	0.34	0.128
	0.718	0.178	0.336	0.156
	0.732	0.18	0.346	0.128
	0.696	0.172	0.302	0.124
	0.75	0.188	0.346	0.168
	0.718	0.204	0.348	0.154
	0.724	0.204	0.342	0.158
	0.738	0.2	0.334	0.152
	0.712	0.214	0.354	0.158
	0.716	0.196	0.344	0.112
	0.75	0.2	0.382	0.128
	0.724	0.2	0.352	0.146
	0.702	0.194	0.386	0.138
	0.726	0.182	0.358	0.13
	0.736	0.184	0.392	0.16
	0.71	0.168	0.346	0.148
	0.696	0.202	0.352	0.152
	0.72	0.188	0.334	0.17
	0.736	0.192	0.32	0.144
	0.69	0.188	0.366	0.158
	0.738	0.214	0.344	0.138
	0.714	0.202	0.332	0.162
	0.658	0.188	0.348	0.14
	0.736	0.202	0.362	0.168
	0.714	0.178	0.32	0.136
	0.726	0.208	0.374	0.152
	0.696	0.194	0.37	0.156
	0.71	0.204	0.348	0.148
	0.75	0.186	0.332	0.164
	0.692	0.21	0.38	0.132
	0.73	0.194	0.37	0.162
	0.686	0.168	0.33	0.124
	0.736	0.214	0.368	0.148
	0.728	0.18	0.33	0.15
	0.736	0.206	0.33	0.124
	0.718	0.184	0.328	0.18
	0.7	0.2	0.376	0.158
	0.698	0.174	0.37	0.154
	0.726	0.196	0.356	0.15
	0.728	0.232	0.388	0.144
	0.726	0.196	0.378	0.13
	0.728	0.228	0.336	0.148
	0.742	0.232	0.356	0.134
	0.722	0.196	0.314	0.144
	0.72	0.198	0.326	0.156
	0.694	0.216	0.34	0.174
	0.72	0.182	0.356	0.158
	0.68	0.208	0.358	0.162
	0.724	0.188	0.38	0.12
	0.72	0.19	0.376	0.154
	0.724	0.206	0.32	0.144
	0.732	0.208	0.316	0.164
	0.726	0.194	0.37	0.118
	0.718	0.172	0.382	0.128
	0.702	0.222	0.366	0.164
	0.696	0.174	0.35	0.144
	0.718	0.244	0.356	0.152
	0.68	0.172	0.37	0.166
	0.722	0.188	0.384	0.144
	0.718	0.208	0.348	0.138
	0.726	0.176	0.328	0.118
	0.69	0.184	0.346	0.152
	0.724	0.192	0.364	0.148
	0.736	0.202	0.332	0.162
	0.72	0.194	0.364	0.164
	0.71	0.174	0.348	0.148
	0.72	0.194	0.344	0.138
	0.724	0.186	0.296	0.144
	0.732	0.202	0.372	0.146
	0.734	0.224	0.396	0.166
	0.732	0.216	0.314	0.154
	0.734	0.174	0.372	0.146
	0.702	0.178	0.354	0.146
	0.674	0.206	0.354	0.14
	0.74	0.202	0.318	0.162
	0.704	0.194	0.366	0.138
	0.732	0.164	0.364	0.122
	0.68	0.2	0.35	0.14
	0.76	0.19	0.374	0.16
	0.73	0.21	0.316	0.136
	0.712	0.184	0.344	0.116
	0.714	0.208	0.35	0.15
	0.748	0.202	0.354	0.152
	0.702	0.22	0.372	0.13
	0.726	0.188	0.36	0.134
	0.722	0.172	0.34	0.156
	0.742	0.18	0.374	0.142
AVG	0.717217	0.195833	0.351467	0.146817
sem	0.00175906	0.00152341	0.00188785	0.00129889
n	120	120	120	120
