# Supplementary material for: Dopamine-mediated interactions between short- and long-term memory dynamics
Source: Nature. 2024 Jul 22;634(8036):1141–9. doi: 10.1038/s41586-024-07819-w (PMC11525173; doi:10.1038/s41586-024-07819-w)
Supplement: Supplementary file 15 — Source Data Extended Data Fig. 5 [file 41586_2024_7819_MOESM15_ESM.xlsx]

## Sheet: Panel f
Spontaneous spike rate in PPL1-γ1pedc (spike/s)										PPL1-γ1pedc
	Before CS+ odor delivery				Before CS– odor delivery					Before CS+ odor delivery				Before CS– odor delivery
	Pre	Mid	5min	1hr	Pre	Mid	5min	1hr		Friedman ANOVA: p = 4.90E-01				Friedman ANOVA: p = 5.70E-01
Fly#-1	24.2	24.4	24.6	26.6	22.4	25.6	30.6	25.6
Fly#-2	21.4	20.2	20.4	21.6	20.6	21.4	22.4	22.2
Fly#-3	16.6	14.2	19.8	5.4	17	20.2	20.6	12
Fly#-4	19	18.4	21.4	16.4	18.4	21	22.2	23.4
Fly#-5	16.4	24.2	23.6	17.8	18.6	16.8	15.6	19.8
Fly#-6	20	26.8	24.2	26.8	27	21.2	23.2	32.2
Fly#-7	14.2	18	23	13.2	17	17.2	19.8	14.6
Fly#-8	11.8	15.8	12.4	11.8	15.2	10.2	9.4	10
Fly#-9	22.8	1.4	20.8	21	23.8	12.8	12.8	23.8
Fly#-10	20.6	21.8	22	24.2	16.6	21.6	18	20.4
Fly#-11	21.8	21	20.6	23.8	19.2	18.4	18.2	20.2
Fly#-12	12	17.2	13.8	13.2	10.8	16.2	7.8	11
AVG	18.4	18.6167	20.55	18.4833	18.8833	18.55	18.3833	19.6
SEM	1.20202	1.89936	1.10265	1.92377	1.22164	1.21882	1.82963	1.9139
Count	12	12	12	12	12	12	12	12
Spontaneous spike rate in PPL1-γ2α'1 (spike/s)										PPL1-γ2α'1
	Before CS+ odor delivery				Before CS– odor delivery					Before CS+ odor delivery				Before CS– odor delivery
	Pre	Mid	5min	1hr	Pre	Mid	5min	1hr		Friedman ANOVA: p = 6.90E-01				Friedman ANOVA: p = 1.10E-01
Fly#-1	19.6	15	9	6.8	10.8	15.2	13.2	7.2
Fly#-2	7.8	8.6	4.8	6	15.2	10.4	10.2	6
Fly#-3	15	17.2	15.6	13	13	15	14.8	13.2
Fly#-4	10.2	9.4	12.6	15.2	7.4	14.8	8.8	5
Fly#-5	15.8	15.4	17.6	23.6	11.8	22	16.6	19.8
Fly#-6	17.2	17.8	19.6	16.4	9	12	15.4	12.4
Fly#-7	11.4	9.2	11.8	11	5.8	11	14.2	13.4
Fly#-8	16.6	14.4	15	14	8.8	7.2	10.8	16.4
Fly#-9	15.4	16.6	11.4	13.6	16.8	18.6	14.8	16
Fly#-10	5.4	8	23.4	11.6	9	8.8	5.8	7
Fly#-11	13.2	20.8	12.8	15.8	13.2	13.4	9.4	9
Fly#-12	7.4	18.4	18.4	9	13.2	16	16.6	5.6
AVG	12.9167	14.2333	14.3333	13	11.1667	13.7	12.55	10.9167
SEM	1.28593	1.2579	1.45359	1.36892	0.946071	1.20214	1.00125	1.42668
Count	12	12	12	12	12	12	12	12
Spontaneous spike rate in PPL1-α'2α2 (spike/s)										PPL1-α'2α2
	Before CS+ odor delivery				Before CS– odor delivery					Before CS+ odor delivery				Before CS– odor delivery
	Pre	Mid	5min	1hr	Pre	Mid	5min	1hr		Friedman ANOVA: p = 2.40E-01				Friedman ANOVA: p = 3.90E-01
Fly#-1	13.6	11.8	14.4	12.8	12.2	11.4	14	11.6
Fly#-2	9.4	7.4	7.4	6	9.2	9.4	8.8	8.2
Fly#-3	14.8	9.6	12.4	15.6	11.8	13.4	13.4	12.6
Fly#-4	8.8	5.2	6	13.2	8.2	6.8	10.4	14.4
Fly#-5	15.4	14.2	16.8	15.2	13.4	15.8	16.8	19.2
Fly#-6	7.8	9.6	10.8	6.2	4.6	7	7	7
Fly#-7	6.8	7	8	4.8	7.4	6.2	9.6	5
Fly#-8	8.2	8.8	8.4	6.8	2.6	5.6	6.8	12
Fly#-9	12.2	9.8	9.8	10.4	9.4	13.2	11.8	8.2
Fly#-10	10.4	8.4	11	10	4.6	7.2	11.4	12.8
Fly#-11	10.6	13.6	11.2	8.4	10.4	8.4	8	7
Fly#-12	10	8.2	5.8	10.6	6.2	9.6	5.6	10.2
AVG	10.6667	9.46667	10.1667	10	8.33333	9.5	10.3	10.6833
SEM	0.803905	0.762902	0.957849	1.05629	0.973072	0.946925	0.962478	1.13176
Count	12	12	12	12	12	12	12	12
Spontaneous spike rate in PPL1-α3 (spike/s)										PPL1-α3
	Before CS+ odor delivery				Before CS– odor delivery					Before CS+ odor delivery				Before CS– odor delivery
	Pre	Mid	5min	1hr	Pre	Mid	5min	1hr		Friedman ANOVA: p = 3.70E-01				Friedman ANOVA: p = 2.50E-01
Fly#-1	12	14.8	13.6	17.4	7	14.8	18.6	14
Fly#-2	9.8	15.4	10.4	3.8	13.8	5	4.4	3.8
Fly#-3	13	12.8	8.8	13	11.2	14.6	11.8	11.2
Fly#-4	15.2	15.6	13.6	6.6	13.4	9	8	7.4
Fly#-5	11.4	10	7.6	4.8	14.4	11.6	14.2	6.4
Fly#-6	6.8	11.4	7	5.6	9.6	11	5.6	7.4
Fly#-7	18	19.2	19.6	14.6	17.8	16.4	20.6	20.4
Fly#-8	13.6	13.2	15	10.6	12	11.6	11.6	9
Fly#-9	20	19.8	24.8	18.8	15.6	20.4	17.2	14
Fly#-10	11.2	16.2	15	10.4	8.6	16.2	12.8	5
Fly#-11	17.4	13.2	17.6	28.8	16.4	18.6	21.2	32.4
Fly#-12	15	14.4	12.8	16.2	14.6	10.6	9.6	15.2
AVG	13.6167	14.6667	13.8167	12.55	12.8667	13.3167	12.9667	12.1833
SEM	1.07829	0.830237	1.49311	2.08372	0.943987	1.24984	1.61467	2.30959
Count	12	12	12	12	12	12	12	12
Spontaneous spike rate in PPL1-α'3 (spike/s)										PPL1-α'3
	Before CS+ odor delivery				Before CS– odor delivery					Before CS+ odor delivery				Before CS– odor delivery
	Pre	Mid	5min	1hr	Pre	Mid	5min	1hr		Friedman ANOVA: p = 1.10E-01				Friedman ANOVA: p = 5.40E-01
Fly#-1	9.66667	6.66667	11.3333	8.33333	9	8.66667	6.66667	6
Fly#-2	8.66667	8.66667	3	8.33333	7	7	3.66667	7.33333
Fly#-3	6.33333	8.66667	10.6667	4	8.66667	7.33333	2.66667	2.66667
Fly#-4	7.66667	7	8.33333	8.33333	8.66667	6	7	6.66667
Fly#-5	4.33333	7.33333	5.66667	4.66667	5	3	6.33333	6.66667
Fly#-6	7.66667	8	3.66667	6.66667	5.66667	7.66667	3	6.33333
Fly#-7	6	5.33333	5.33333	3.33333	6.66667	4	5.66667	4.33333
Fly#-8	8.33333	10	7	6	6	6	6.33333	3.33333
Fly#-9	1.66667	9	7.66667	1.66667	4	5.66667	7	5.66667
Fly#-10	4.66667	5.66667	2.33333	2	5	3	1	3.33333
Fly#-11	4	7	7.66667	7.33333	4.66667	5.33333	2.66667	4.33333
Fly#-12	5.66667	4.66667	5.33333	4.33333	5	1.33333	6.66667	5
AVG	6.22222	7.33333	6.5	5.41667	6.27778	5.41667	4.88889	5.13889
SEM	0.665824	0.464207	0.817012	0.701279	0.497186	0.633154	0.615913	0.442784
Count	12	12	12	12	12	12	12	12
