# Supplementary material for: Dopamine-mediated interactions between short- and long-term memory dynamics
Source: Nature. 2024 Jul 22;634(8036):1141–9. doi: 10.1038/s41586-024-07819-w (PMC11525173; doi:10.1038/s41586-024-07819-w)
Supplement: Supplementary file 16 — Source Data Extended Data Fig. 6 [file 41586_2024_7819_MOESM16_ESM.xlsx]

## Sheet: Panel g
Spontaneous spike rate in MBON-γ1pedc (spike/s)										MBON-γ1pedc
	Before CS+ odor delivery				Before CS– odor delivery					Before CS+ odor delivery				Before CS– odor delivery
	Pre	Mid	5min	1hr	Pre	Mid	5min	1hr		Friedman ANOVA: p = 3.50E-01				Friedman ANOVA: p = 3.21E-01
Fly#-1	37.6	45.4	48	28.2	52	47.4	40	37
Fly#-2	33.4	34	38.4	34.6	35.8	50.6	53	37.2
Fly#-3	35.2	37	34.4	22.2	41.2	38.8	36.6	22.2
Fly#-4	26.6	48	53	54	42.8	51.2	49.2	48.4
Fly#-5	32.6	22.6	26.8	33.4	26.8	18.2	22.4	30.4
Fly#-6	18.2	27.6	19.4	23	19.4	21.2	20.6	21
Fly#-7	29	26.2	27.6	43.2	29.4	30.2	29	28
Fly#-8	24	25	31	27.4	24.4	24	21	26.2
Fly#-9	52.8	45.8	41.8	46.2	46	45.4	47.8	36.4
Fly#-10	38.2	49.8	54.2	49.2	43.6	56.6	48.6	55.6
Fly#-11	38.4	59.4	53.8	57.2	39.4	86.6	54.6	45.8
Fly#-12	52	64	56.6	41.4	65.8	56.4	44.2	48.6
AVG	34.8333	40.4	40.4167	38.3333	38.8833	43.8833	38.9167	36.4
SEM	2.95449	3.97934	3.66089	3.44914	3.71854	5.53159	3.67716	3.25697
Count	12	12	12	12	12	12	12	12
Spontaneous spike rate in MBON-γ2α'1 (spike/s)										MBON-γ2α'1
	Before CS+ odor delivery				Before CS– odor delivery					Before CS+ odor delivery				Before CS– odor delivery
	Pre	Mid	5min	1hr	Pre	Mid	5min	1hr		Friedman ANOVA: p = 1.60E-01				Friedman ANOVA: p = 9.20E-01
Fly#-1	19.6	21.4	18.8	21	16	12	16.4	10.8
Fly#-2	16.2	40	18.2	18.4	21.6	23.6	22.2	10
Fly#-3	15	21.8	24.2	17.2	22.4	20.6	15	29.4
Fly#-4	13	18.4	20.8	16.4	11.8	21.4	22.4	21.8
Fly#-5	21.6	23	26.8	24.4	19.6	25.6	21.6	20.2
Fly#-6	21.8	18.6	15	20.4	21.2	19.2	14.6	11
Fly#-7	26.4	22.2	22.6	20.4	23.2	23.2	27.8	24.4
Fly#-8	21	21.2	20.2	17.4	16	11.4	18.4	18.6
Fly#-9	12.4	19.6	17.4	22	21.2	17.8	19.6	19.2
Fly#-10	17.8	21	17.6	23	19.6	16.4	16	17.2
Fly#-11	14.6	17	18.6	20.2	17.4	15.4	15.2	17
Fly#-12	17.2	21.6	20	19.6	20.6	23.2	17.6	24
AVG	18.05	22.15	20.0167	20.0333	19.2167	19.15	18.9	18.6333
SEM	1.20079	1.70171	0.93532	0.696238	0.956464	1.33714	1.14852	1.71814
Count	12	12	12	12	12	12	12	12
Spontaneous spike rate in MBON-α2sc (spike/s)										MBON-α2sc
	Before CS+ odor delivery				Before CS– odor delivery					Before CS+ odor delivery				Before CS– odor delivery
	Pre	Mid	5min	1hr	Pre	Mid	5min	1hr		Friedman ANOVA: p = 8.00E-01				Friedman ANOVA: p = 2.10E-01
Fly#-1	6	10.8	7	10	3.4	11.6	5.2	11.8
Fly#-2	9.2	6.2	7	5.4	12.6	6.8	7.4	6.6
Fly#-3	8.4	11.4	13.4	12.6	10.2	12.2	11.8	7.6
Fly#-4	2.8	4.4	9.4	8	4	7.6	5	8.8
Fly#-5	7.2	13	9.2	9.6	7.2	11.4	15.4	14
Fly#-6	3	7.8	13.2	4.2	3.6	10.8	17	4.8
Fly#-7	8	7.8	5.6	3	7.8	8.6	11.2	7.2
Fly#-8	1.6	3.4	6	1.4	0.8	1.8	3.8	1
Fly#-9	15.4	10.6	9.4	8.4	12.4	10.8	9	8.6
Fly#-10	22.8	16	16.6	21.2	19.6	19.6	15	13.4
Fly#-11	12.8	11.4	4.2	6	9.4	6.6	2.4	4.6
Fly#-12	6.6	8.2	2.6	13.6	5	4.2	4.2	0
AVG	8.65	9.25	8.63333	8.61667	8	9.33333	8.95	7.36667
SEM	1.72541	1.04971	1.18726	1.5635	1.50736	1.31387	1.45709	1.27132
Count	12	12	12	12	12	12	12	12
Spontaneous spike rate in MBON-α'2 (spike/s)										MBON-α'2
	Before CS+ odor delivery				Before CS– odor delivery					Before CS+ odor delivery				Before CS– odor delivery
	Pre	Mid	5min	1hr	Pre	Mid	5min	1hr		Friedman ANOVA: p = 3.90E-01				Friedman ANOVA: p = 1.10E-01
Fly#-1	5.6	9.8	9.4	8.6	9.2	9.2	8.8	7.6
Fly#-2	12.4	14.8	14.2	15.8	16	16	18.6	16.8
Fly#-3	5.4	4.6	8.4	5.6	9.8	9.4	12.6	11.6
Fly#-4	3.2	5	8	5.2	0.8	3.4	3.2	9
Fly#-5	5.2	7.8	7	11.2	5.8	10.6	10	9
Fly#-6	15.2	9.4	11.8	9.4	10.4	13.2	10	7.6
Fly#-7	12	7.8	9.8	8.2	6.2	10	9.8	5.2
Fly#-8	7.2	7.8	9.2	11.4	13.6	17.2	10.6	12.4
Fly#-9	7.2	10.4	7.4	10.6	3.2	5.4	8.2	9.8
Fly#-10	6.6	6.6	10.2	13.8	3	3.8	2	2
Fly#-11	12.6	12.8	5	5.2	10.6	12.8	11.8	8.6
Fly#-12	10.6	10.2	7.6	9.4	12.8	12.8	12.2	7
AVG	8.6	8.91667	9	9.53333	8.45	10.3167	9.81667	8.88333
SEM	1.09212	0.860042	0.691069	0.95579	1.35157	1.28239	1.2423	1.07011
Count	12	12	12	12	12	12	12	12
Spontaneous spike rate in MBON-α3 (spike/s)										MBON-α3
	Before CS+ odor delivery				Before CS– odor delivery					Before CS+ odor delivery				Before CS– odor delivery
	Pre	Mid	5min	1hr	Pre	Mid	5min	1hr		Friedman ANOVA: p = 2.00E-03				Friedman ANOVA: p = 9.00E-01
Fly#-1	6	9.2	16.6	11.8	6.4	7.4	6.4	12.8		Post-hoc: Wilcoxon signed-rank tests with Holm-Bonferroni correction
Fly#-2	12	24	21.4	25.6	10.4	10	10.4	8.8
Fly#-3	11.2	6.4	10	17.8	8.8	6.8	5.6	3.4				Corrected p-Value	Significance
Fly#-4	7.6	18.6	13.2	11.4	9.8	14.2	12.2	9.4		Pre vs Mid		0.0136719	*
Fly#-5	9.6	13.2	14	14.6	13.8	13	15.2	16.8		Pre vs 5-min		0.012207	*
Fly#-6	8.8	12.2	19	13.4	8.2	6.8	8.2	5.4		Pre vs 1-hr		0.00292969	**
Fly#-7	3.6	10.4	8.8	6.4	12	11.6	8.8	11.8		Mid vs 5-min		0.914062	n.s.
Fly#-8	9.4	19.2	19.2	10.4	9	9.8	15.8	15		Mid vs 1-hr		1.10889	n.s.
Fly#-9	9.2	14.8	19.8	16.4	11.8	6	8.6	15.4		5-min vs 1-hr		1.10889	n.s.
Fly#-10	6.6	25.4	23.6	18.8	5	10.8	12.6	10
Fly#-11	4.6	16.4	7.8	10.4	5.8	6.4	7.2	10.8
Fly#-12	17.8	23.2	16	19.6	16.6	13.4	13	11
AVG	8.86667	16.0833	15.7833	14.7167	9.8	9.68333	10.3333	10.8833
SEM	1.09027	1.7726	1.47534	1.50503	0.977938	0.85474	0.980517	1.13577
Count	12	12	12	12	12	12	12	12
Spontaneous spike rate in MBON-α'3m (spike/s)										MBON-α'3m
	Before CS+ odor delivery				Before CS– odor delivery					Before CS+ odor delivery				Before CS– odor delivery
	Pre	Mid	5min	1hr	Pre	Mid	5min	1hr		Friedman ANOVA: p = 9.00E-02				Friedman ANOVA: p = 1.00E-01
Fly#-1	11.4	9.6	11.6	11	9.8	9.8	12.4	10.2
Fly#-2	13.8	11.6	6.8	13	13.6	25.8	16	14.6
Fly#-3	7.8	18	7.4	24	5.8	30.2	15.6	19.4
Fly#-4	9.6	14.6	8	15.6	7	14.8	13.6	17.6
Fly#-5	3.2	7.8	3.6	12	14.8	12.6	3.8	6
Fly#-6	11	6.8	11.6	12.8	15.4	14.6	14	15.4
Fly#-7	6.2	5.4	5.4	4.4	8.6	6.2	6.8	7.8
Fly#-8	8.2	10.4	6.6	9.6	9.8	9	6	10.8
Fly#-9	4	3.8	6.2	5.2	6.2	3.6	4.4	6
Fly#-10	13.8	11.8	14.2	16.2	14.6	18.6	13.4	15.8
Fly#-11	7.4	5.4	5.6	9.2	8.4	9.2	6	9.4
Fly#-12	7	6.6	18.8	15.2	5.8	3.2	7.4	11.8
AVG	8.61667	9.31667	8.81667	12.35	9.98333	13.1333	9.95	12.0667
SEM	0.990702	1.20942	1.26694	1.5166	1.06471	2.41226	1.32691	1.29084
Count	12	12	12	12	12	12	12	12
