# Supplementary material for: Dopamine-mediated interactions between short- and long-term memory dynamics
Source: Nature. 2024 Jul 22;634(8036):1141–9. doi: 10.1038/s41586-024-07819-w (PMC11525173; doi:10.1038/s41586-024-07819-w)
Supplement: Supplementary file 17 — Source Data Extended Data Fig. 7 [file 41586_2024_7819_MOESM17_ESM.xlsx]

## Sheet: Panel a
Odor-induced changes in spike rate in MBON-γ1pedc (∆ spike/s): ACV vs EtA
	CS+ induced						CS- induced						CS+ vs. CS- bias
	Pre	Mid	5min	1hr	3hr	24hr	Pre	Mid	5min	1hr	3hr	24hr	Pre	Mid	6x	1hr	3hr	24hr
Fly#-1	18.2	-4.8	-14.0667	6.26667	8.2	27.5333	6.66667	8.73333	4.33333	8.06667	6.8	5.13333	0	-25.0667	-29.9333	-13.3333	-10.1333	10.8667
Fly#-2	5.06667	-13.7333	-15	6.53333	12.3333	5.46667	5.53333	-1.06667	-5.53333	1.53333	7.4	5.06667	0	-12.2	-9	5.46667	5.4	0.866667
Fly#-3	5.33333	-22.3333	-24.9333	4.33333	5.66667	12.5333	12.3333	11.9333	8.46667	13.8	5.73333	11.2667	0	-27.2667	-26.4	-2.46667	6.93333	8.26667
Fly#-4	11.2	-6.13333	-7.46667	9	14.5333	23.8667	7.8	-6.13333	-7.46667	-0.2	8.66667	4.13333	0	-3.4	-3.4	5.8	2.46667	16.3333
Fly#-5	9	-13.2	-15.2667	4	2.8	11.6	-1.2	-1.4	-4.06667	10.8	11.8	6.8	0	-22	-21.4	-17	-19.2	-5.4
Fly#-6	48.7333	-11.6	-9.86667	26.4	17	16	39.2	4.73333	-0.2	14.8667	28.2	33.6667	0	-25.8667	-19.2	2	-20.7333	-27.2
Fly#-7	37.6	0.733333	-12.8	32.7333	33.0667	23.4	37.9333	-2.8	8.26667	6	17.7333	17.6667	0	3.86667	-20.7333	27.0667	15.6667	6.06667
Fly#-8	56	-1.13333	-3.8	18.5333	22.7333	25.4	56.2667	11.3333	10.0667	17.4667	15.0667	30.2	0	-12.2	-13.6	1.33333	7.93333	-4.53333
Fly#-9	52.7333	4.2	-2.26667	26.6667	29.8667	43.6	39.7333	17.4667	10.5333	19.2667	21.7333	26.4	0	-26.2667	-25.8	-5.6	-4.86667	4.2
Fly#-10	9.46667	0.0666667	-1.26667	18.7333	19.2	39.3333	11.6667	6.06667	4.93333	10.6667	7.26667	13.1333	0	-3.8	-4	10.2667	14.1333	28.4
Fly#-11	12.4	-0.466667	2.4	3.8	14.8	23.7333	20	8.4	3.46667	11.7333	7.73333	21.7333	0	-1.26667	6.53333	-0.333333	14.6667	9.6
Fly#-12	40.8	6.93333	-5.26667	21.8	17.6	26.6667	22.3333	7.4	-2.2	16.6	15.5333	15.8	0	-18.9333	-21.5333	-13.2667	-16.4	-7.6
AVG	25.5444	-5.12222	-9.13333	14.9	16.4833	23.2611	21.5222	5.38889	2.55	10.8833	12.8056	15.9167	0	-14.5333	-15.7056	-0.00555556	-0.344444	3.32222
SEM	5.75714	2.47679	2.21603	3.01167	2.6094	3.17119	5.13907	2.01661	1.81993	1.7699	2.02892	2.95319	0	3.23209	3.20392	3.46809	3.8915	4.00944
Count	12	12	12	12	12	12	12	12	12	12	12	12	12	12	12	12	12	12
	CS+ induced						CS- induced						CS+ vs. CS- bias
	Friedman ANOVA: p =9.71E-09						Friedman ANOVA: p = 3.85E-06						Friedman ANOVA: p = 4.69E-06
	Post-hoc: Wilcoxon signed-rank tests with Holm-Bonferroni correction						Post-hoc: Wilcoxon signed-rank tests with Holm-Bonferroni correction						Post-hoc: Wilcoxon signed-rank tests with Holm-Bonferroni correction
			Corrected p-Value	Significance					Corrected p-Value	Significance					Corrected p-Value	Significance
	Pre vs Mid		0.00732422	**			Pre vs Mid		0.0268555	*			Pre vs Mid		0.0273438	*
	Pre vs 5-min		0.00732422	**			Pre vs 5-min		0.00732422	**			Pre vs 5-min		0.0219727	*
	Pre vs 1-hr		0.112793	n.s.			Pre vs 1-hr		0.254883	n.s.			Pre vs 1-hr		2.69531	n.s.
	Pre vs 3-hr		0.388184	n.s.			Pre vs 3-hr		0.26123	n.s.			Pre vs 3-hr		1.81934	n.s.
	Pre vs 24-hr		0.733398	n.s.			Pre vs 24-hr		0.276855	n.s.			Pre vs 24-hr		1.86279	n.s.
	Mid vs 5-min		0.193359	n.s.			Mid vs 5-min		0.232422	n.s.			Mid vs 5-min		3.40039	n.s.
	Mid vs 1-hr		0.00683594	**			Mid vs 1-hr		0.0126953	*			Mid vs 1-hr		0.00732422	**
	Mid vs 3-hr		0.00634766	**			Mid vs 3-hr		0.167969	n.s.			Mid vs 3-hr		0.00732422	**
	Mid vs 24-hr		0.00585938	**			Mid vs 24-hr		0.0268555	*			Mid vs 24-hr		0.0126953	*
	5-min vs 1-hr		0.00537109	**			5-min vs 1-hr		0.0126953	*			5-min vs 1-hr		0.0161133	*
	5-min vs 3-hr		0.00488281	**			5-min vs 3-hr		0.0244141	*			5-min vs 3-hr		0.0126953	*
	5-min vs 24-hr		0.00439453	**			5-min vs 24-hr		0.00732422	*			5-min vs 24-hr		0.0161133	*
	1-hr vs 3-hr		0.388184	n.s.			1-hr vs 3-hr		0.569336	n.s.			1-hr vs 3-hr		3.40039	n.s.
	1-hr vs 24-hr		0.222168	n.s.			1-hr vs 24-hr		0.26123	n.s.			1-hr vs 24-hr		1.69678	n.s.
	3-hr vs 24-hr		0.222168	n.s.			3-hr vs 24-hr		0.302734	n.s.			3-hr vs 24-hr		1.86279	n.s.

## Sheet: Panel c
Odor-induced change in spike rate in MBON-α3 (∆ spike/s): ACV vs EtA
	CS+ induced						CS- induced
	Pre	5min	1hr	3hr	24hr	48hr	Pre	5min	1hr	3hr	24hr	48hr
Fly#-1	17.0667	-29.1333	-13.6667	-9.13333	-7.33333	10.8667	14.2667	24.4667	24.2	23.2	33.0667	29.4
Fly#-2	14.3333	-11.9333	-0.4	7.86667	11.6667	14.7333	17.6667	28.6	7.73333	17.6	23.4667	12.2667
Fly#-3	6.06667	-6.53333	-7.8	-19.3333	3.86667		23.2	14.9333	26.0667	33.1333	12
Fly#-4	18.4	-4.86667	-0.2	7.2	9.2		20.3333	13.1333	10.0667	6.46667	5.4
Fly#-5	28.8	-14.8667	0.666667	4	10.0667		32.2667	22.4	35.6667	30.4667	23.8667
Fly#-6	25.0667	4.8	4	5.86667	12.3333		25.8	21.3333	24.4667	26.7333	20
Fly#-7	9.93333	-9.93333	-7.66667	2.26667	-1.26667		11	26.3333	27.7333	27.8	13.0667
Fly#-8	6.66667	-15.8667	-3.4	7.33333	4.66667		10.9333	-6.33333	9.13333	15.1333	2.53333
Fly#-9	20.6667	-15.4	-3.6	9.4	17.8667		22.1333	35.9333	32.4667	35.3333	30.5333
Fly#-10	15	-1.26667	-5.8	-2.13333	12.4		11.6	13.7333	23	10.6	15.3333
Fly#-11	23.7333	-6.93333	3.73333	15.5333	-6.2		12.5333	5.2	15.2	16.3333	7.46667
Fly#-12	29.2667	-0.0666667	4.06667	-0.0666667	16.4667		16.1333	4.53333	12.1333	21.4	16.6
AVG	17.9167	-9.33333	-2.50556	2.4	6.97778	12.8	18.1556	17.0222	20.6556	22.0167	16.9444	20.8333
SEM	2.29097	2.60173	1.59626	2.67612	2.40676	1.93333	1.94814	3.42984	2.74007	2.61279	2.7762	8.56667
Count	12	12	12	12	12	2	12	12	12	12	12	2
	CS+ induced						CS- induced
	Friedman ANOVA: p = 2.72E-07						Friedman ANOVA: p = 3.38E-01
	Post-hoc: Wilcoxon signed-rank tests with Holm-Bonferroni correction
			Corrected p-Value	Significance
	Pre vs 5-min		0.00488281	**
	Pre vs 1-hr		0.00488281	**
	Pre vs 3-hr		0.00585938	**
	Pre vs 24-hr		0.00439453	**
	5-min vs 1-hr		0.0488281	*
	5-min vs 3-hr		0.0488281	*
	5-min vs 24-hr		0.00390625	**
	1-hr vs 3-hr		0.104492	n.s.
	1-hr vs 24-hr		0.0439453	*
	3-hr vs 24-hr		0.109863	n.s.

## Sheet: Panel d,e
Panel d: WT > UAS-TnT
	CS+ induced ∆ rotational speed (degree/s)			CS- induced ∆ rotational speed (degree/s)				CS+ induced
	Pre	5mins	3hr	Pre	5mins	3hr		Friedman ANOVA: p = 2.00E-03
Fly#-1	32.3368	22.7112	25.6223	31.0185	27.9729	29.0691		Post-hoc: Wilcoxon signed-rank tests with Holm-Bonferroni correction
Fly#-2	2.3472	-11.7049	3.3884	26.6805	73.0184	42.3839					Corrected p-Value	Significance
Fly#-3	3.9133	3.5738	-9.4534	1.7423	4.1668	-5.4643		Pre vs 5-min			0.00585938	**
Fly#-4	65.2798	2.927	27.745	72.3482	23.9761	32.3691		Pre vs 3hr			0.0078125	**
Fly#-5	15.7311	-0.434	0.7567	0.9105	1.6784	16.3924		5-min vs 3hr			0.921875	n.s.
Fly#-6	30.7014	23.9743	17.8195	24.0958	1.4833	22.5063
Fly#-7	5.1827	-0.1294	-12.0709	9.5309	-0.1037	-1.8162
Fly#-8	8.9899	1.2722	-45.1098	5.3279	-4.9588	19.5084		CS- induced
Fly#-9	27.5831	23.8521	18.7491	25.4024	56.0571	-12.8714		Friedman ANOVA: p = 9.05E-01
Fly#-10	30.3744	9.581	21.7103	3.8193	7.8541	27.0958
AVG	22.244	7.56233	4.91572	20.0876	19.1145	16.9173
SEM	6.11115	3.85798	7.15469	6.86108	8.35761	5.69215
Count	10	10	10	10	10	10
Panel e: MB093C > UAS-TnT
	CS+ induced ∆ rotational speed (degree/s)			CS- induced ∆ rotational speed (degree/s)				CS+ induced
	Pre	5mins	3hr	Pre	5mins	3hr		Friedman ANOVA: p = 2.00E-02
Fly#-1	7.8143	-0.4542	55.5075	7.5994	19.8165	13.7896		Post-hoc: Wilcoxon signed-rank tests with Holm-Bonferroni correction
Fly#-2	23.6171	6.1788	57.3711	13.8825	3.1536	51.5528					Corrected p-Value	Significance
Fly#-3	9.9633	6.0235	-31.66	13.8817	4.4766	9.7151		Pre vs 5-min			0.0175781	*
Fly#-4	1.8816	-30.6281	48.2397	19.0865	3.7166	69.2288		Pre vs 3hr			0.921875	n.s.
Fly#-5	32.2735	-6.8086	25.0584	72.7866	96.8155	4.2331		5-min vs 3hr			0.167969	n.s.
Fly#-6	72.7211	10.563	2.9474	10.2139	-6.6939	0.8426
Fly#-7	23.1531	-1.5158	-0.5977	2.7953	1.5685	-1.4942
Fly#-8	36.955	13.5738	43.247	42.1033	40.7697	64.7424		CS- induced
Fly#-9	48.2206	24.9217	41.9453	32.9404	38.0848	34.3971		Friedman ANOVA: p = 6.70E-01
Fly#-10	23.7073	30.8352	32.434	38.5053	37.2875	22.9094
AVG	28.0307	5.26893	27.4493	25.3795	23.8995	26.9917
SEM	6.6528	5.42782	9.12017	6.76324	9.80255	8.41282
Count	10	10	10	10	10	10
