# Supplementary material for: Dopamine-mediated interactions between short- and long-term memory dynamics
Source: Nature. 2024 Jul 22;634(8036):1141–9. doi: 10.1038/s41586-024-07819-w (PMC11525173; doi:10.1038/s41586-024-07819-w)
Supplement: Supplementary file 18 — Source Data Extended Data Fig. 8 [file 41586_2024_7819_MOESM18_ESM.xlsx]

## Sheet: Panel a
Odor-induced changes in spike rate in MBON-α3 (∆ spike/s): ACV vs EtA
	CS+ induced						CS- induced						CS+ vs. CS- bias
	Pre	Mid	5min	1hr	3hr	24hr	Pre	Mid	5min	1hr	3hr	24hr	Pre	Mid	6x	1hr	3hr	24hr
Fly#-1	6.06667	5.26667	-6.53333	-7.8	-19.3333	3.86667	23.2	13.2	14.9333	26.0667	33.1333	12	0	9.2	-4.33333	-16.7333	-35.3333	9
Fly#-2	18.4	-0.8	-4.86667	-0.2	7.2	9.2	20.3333	22.2667	13.1333	10.0667	6.46667	5.4	0	-21.1333	-16.0667	-8.33333	2.66667	5.73333
Fly#-3	28.8	-4.6	-14.8667	0.666667	4	10.0667	32.2667	26.3333	22.4	35.6667	30.4667	23.8667	0	-27.4667	-33.8	-31.5333	-23	-10.3333
Fly#-4	25.0667	1.13333	4.8	4	5.86667	12.3333	25.8	22.3333	21.3333	24.4667	26.7333	20	0	-20.4667	-15.8	-19.7333	-20.1333	-6.93333
Fly#-5	9.93333	-10.9333	-9.93333	-7.66667	2.26667	-1.26667	11	37.5333	26.3333	27.7333	27.8	13.0667	0	-47.4	-35.2	-34.3333	-24.4667	-13.2667
Fly#-6	6.66667	-2.2	-15.8667	-3.4	7.33333	4.66667	10.9333	8.13333	-6.33333	9.13333	15.1333	2.53333	0	-6.06667	-5.26667	-8.26667	-3.53333	6.4
Fly#-7	20.6667	-9.6	-15.4	-3.6	9.4	17.8667	22.1333	35.6667	35.9333	32.4667	35.3333	30.5333	0	-43.8	-49.8667	-34.6	-24.4667	-11.2
Fly#-8	15.5333	13.0667	-14	-4.33333	-1.86667	4.13333	10.9333	21.4	37.7333	23.1333	19.6	12.6	0	-12.9333	-56.3333	-32.0667	-26.0667	-13.0667
Fly#-9	17.0667	-20.6667	-29.1333	-13.6667	-9.13333	-7.33333	14.2667	26.2	24.4667	24.2	23.2	33.0667	0	-49.6667	-56.4	-40.6667	-35.1333	-43.2
Fly#-10	15	-8.46667	-1.26667	-5.8	-2.13333	12.4	11.6	3.46667	13.7333	23	10.6	15.3333	0	-15.3333	-18.4	-32.2	-16.1333	-6.33333
Fly#-11	23.7333	5.4	-6.93333	3.73333	15.5333	-6.2	12.5333	4.4	5.2	15.2	16.3333	7.46667	0	-10.2	-23.3333	-22.6667	-12	-24.8667
Fly#-12	29.2667	11.2	-0.0666667	4.06667	-0.0666667	16.4667	16.1333	7.06667	4.53333	12.1333	21.4	16.6	0	-9	-17.7333	-21.2	-34.6	-13.2667
AVG	18.0167	-1.76667	-9.50556	-2.83333	1.58889	6.35	17.5944	19	17.7833	21.9389	22.1833	16.0389	0	-21.1889	-27.7111	-25.1944	-21.0167	-10.1111
SEM	2.27891	2.8258	2.62299	1.5906	2.64827	2.37727	2.0396	3.37436	3.73434	2.47785	2.59241	2.7301	0	5.20281	5.33674	3.068	3.49728	4.13389
Count	12	12	12	12	12	12	12	12	12	12	12	12	12	12	12	12	12	12
Odor-induced changes in spike rate in MBON-α3 (∆ spike/s): OCT vs BEN
	CS+ induced						CS- induced						CS+ vs. CS- bias
	Pre	Mid	5min	1hr	3hr	24hr	Pre	Mid	5min	1hr	3hr	24hr	Pre	Mid	6x	1hr	3hr	24hr
Fly#-1	16.8667	-15.2667	-21.2	-4.73333	12.4	8.86667	15.4	-16.9333	-16.7333	-21.4667	14.1333	16.6667	0	0.2	-5.93333	15.2667	-3.2	-9.26667
Fly#-2	13.7333	-25.4	-15.0667	7.26667	0.2	1.13333	14.3333	4.8	-12.8667	-1.66667	-15.9333	5.6	0	-29.6	-1.6	9.53333	16.7333	-3.86667
Fly#-3	24	5.2	-8.33333	-6.33333	-8.13333	-10.3333	26.2667	-13	-5.8	5.93333	12.8	10.2667	0	20.4667	-0.266667	-10	-18.6667	-18.3333
Fly#-4	20.7333	-14.7333	-12.7333	-3.73333	-9.6	-4.13333	8.2	-12.8667	-4.46667	11.1333	2.73333	9.13333	0	-14.4	-20.8	-27.4	-24.8667	-25.8
Fly#-5	15.7333	-17.8667	-6	-7.6	7.93333	-24.6667	7.86667	12.9333	3	10.2	14.9333	-2.66667	0	-38.6667	-16.8667	-25.6667	-14.8667	-29.8667
Fly#-6	37.4667	-12.2667	-21	-11.8667	-4.13333	3.46667	32.2	-20.2667	-11.6	-8.66667	16.3333	15.6	0	2.73333	-14.6667	-8.46667	-25.7333	-17.4
Fly#-7	10.2667	-8	-12	-0.2	2.4	-19.4	9.4	-2.8	-10.5333	3.93333	2.73333	0.8	0	-6.06667	-2.33333	-5	-1.2	-21.0667
Fly#-8	16.8	-11.2	-8.4	-11.7333	-10.5333	-14.2	9.13333	-16.4	-23	-10.7333	-8.6	-4.93333	0	-2.46667	6.93333	-8.66667	-9.6	-16.9333
Fly#-9	11.8	-4.33333	-11.9333	1.6	-5.2	-1.13333	11.8	-17.9333	-5	-8.4	-6.4	13.2	0	13.6	-6.93333	10	1.2	-14.3333
Fly#-10	17.5333	-13.8667	-9	-5.06667	-12.6	-1.93333	9.73333	6.66667	0.733333	7.66667	2.33333	21.8667	0	-28.3333	-17.5333	-20.5333	-22.7333	-31.6
Fly#-11	25.9333	-6.4	-6.13333	-2.06667	-12.4	-8.86667	18.2	-11.2667	-5	-4.2	-1	4.2	0	-2.86667	-8.86667	-5.6	-19.1333	-20.8
Fly#-12	32.6667	-12.7333	-10.6667	6.2	2.53333	16.6667	30.6	-8.06667	-2.2	14.2	7.46667	24	0	-6.73333	-10.5333	-10.0667	-7	-9.4
AVG	20.2944	-11.4056	-11.8722	-3.18889	-3.09444	-4.54444	16.0944	-7.92778	-7.78889	-0.172222	3.46111	9.47778	0	-7.67778	-8.28333	-7.21667	-10.7556	-18.2222
SEM	2.40238	2.1926	1.4642	1.77196	2.36758	3.38873	2.55765	3.14185	2.14976	3.11502	2.95875	2.67069	0	5.06161	2.37615	3.92606	3.67115	2.41257
Count	12	12	12	12	12	12	12	12	12	12	12	12	12	12	12	12	12	12
Mann-Whitney U-tests p-Value
			p-Value	Significance
Attractive odors vs Repulsive odors	CS+ induced	Pre	0.623605	n.s.
		Mid	0.0120228	*
		5min	0.470486	n.s.
		1hr	0.862461	n.s.
		3hr	0.174853	n.s.
		24hr	0.0165749	*
	CS– induced	Pre	0.37074	n.s.
		Mid	0.000246206	***
		5min	0.000195533	***
		1hr	0.000196161	***
		3hr	0.000426098	***
		24hr	0.193931	n.s.

## Sheet: Panel b
Odor-induced changes in spike rate in MBON-γ1pedc (∆ spike/s): OCT vs BEN														MBON-γ1pedc
	CS+ induced				CS- induced				CS+ vs. CS- bias					CS+ induced				CS- induced				CS+ vs. CS- bias
	Pre	Mid	5min	1hr	Pre	Mid	5min	1hr	Pre	Mid	6x	1hr		Friedman ANOVA: p = 3.14E-06				Friedman ANOVA: p = 3.14E-06				Friedman ANOVA: p = 6.10E-03
Fly#-1	34.8	17	-1.86667	21.7333	28.6	13.6667	-0.466667	14.8	0	-2.86667	-7.6	0.733333		Post-hoc: Wilcoxon signed-rank tests with Holm-Bonferroni correction				Post-hoc: Wilcoxon signed-rank tests with Holm-Bonferroni correction				Post-hoc: Wilcoxon signed-rank tests with Holm-Bonferroni correction
Fly#-2	40.8667	10.8	-15.1333	23	28.4	14.0667	5.46667	26.9333	0	-15.7333	-33.0667	-16.4
Fly#-3	45.9333	-28.4667	-70	38.3333	48.4	-21.9333	-52.6667	30.2667	0	-4.06667	-14.8667	10.5333				Corrected p-Value	Significance			Corrected p-Value	Significance			Corrected p-Value	Significance
Fly#-4	9.73333	-31.9333	-37	2.53333	21.3333	-4.66667	-12.8667	45.4	0	-15.6667	-12.5333	-31.2667		Pre vs Mid		0.00292969	**	Pre vs Mid		0.00439453	**	Pre vs Mid		0.00292969	**
Fly#-5	17.4	18.7333	12.5333	22.7333	7.86667	11.6	1.8	11.3333	0	-2.4	1.2	1.86667		Pre vs 5-min		0.00292969	**	Pre vs 5-min		0.00292969	**	Pre vs 5-min		0.012207	*
Fly#-6	34	1.93333	-3.13333	16.2667	11.0667	-7.66667	-12.6	2	0	-13.3333	-13.4667	-8.66667		Pre vs 1-hr		0.0244141	*	Pre vs 1-hr		0.380371	n.s.	Pre vs 1-hr		0.421875	n.s.
Fly#-7	42.6667	-15.5333	-18.3333	0.733333	20.8	-11.9333	-17.6	5.2	0	-25.4667	-22.6	-26.3333		Mid vs 5-min		0.0639648	n.s.	Mid vs 5-min		0.00292969	**	Mid vs 5-min		0.791016	n.s.
Fly#-8	-0.866667	-11.4667	-6.33333	-3.13333	0.4	-2.33333	-7.13333	11.9333	0	-7.86667	2.06667	-13.8		Mid vs 1-hr		0.00292969	**	Mid vs 1-hr		0.00683594	**	Mid vs 1-hr		0.454102	n.s.
Fly#-9	16.6	-20.3333	-1.53333	9.66667	13.1333	3.53333	-2.06667	9.53333	0	-27.3333	-2.93333	-3.33333		5-min vs 1-hr		0.00244141	**	5-min vs 1-hr		0.00244141	**	5-min vs 1-hr		0.454102	n.s.
Fly#-10	17.6667	-1.66667	0.2	23.0667	4.86667	-4.73333	-5.26667	13.6	0	-9.73333	-7.33333	-3.33333
Fly#-11	10.2	1.26667	-12.9333	10.8667	9.2	1	-6.6	-1.93333	0	-0.733333	-7.33333	11.8
Fly#-12	21.6667	-6.86667	-15.5333	6.86667	13.1333	-2.66667	-6.53333	4.4	0	-12.7333	-17.5333	-6.06667
AVG	24.2222	-5.54444	-14.0889	14.3889	17.2667	-1.00556	-9.71111	14.4556	0	-11.4944	-11.3333	-7.02222
SEM	4.33996	4.81417	6.19971	3.4545	3.80887	3.08902	4.33333	3.90702	0	2.50872	2.89897	3.82086
Count	12	12	12	12	12	12	12	12	12	12	12	12

## Sheet: Panel c
Odor-induced change in spike rate in MBON-α2sc (∆ spike/s): OCT vs BEN														MBON-α2sc
	CS+ induced				CS- induced				CS+ vs. CS- bias					CS+ induced				CS- induced				CS+ vs. CS- bias
	Pre	Mid	5min	1hr	Pre	Mid	5min	1hr	Pre	Mid	6x	1hr		Friedman ANOVA: p = 1.60E-03				Friedman ANOVA: p = 6.43E-04				Friedman ANOVA: p = 3.48E-01
Fly#-1	1.46667	-9.06667	-2.2	1.33333	3.26667	-6.46667	-12.3333	-1.6	0	-0.8	11.9333	4.73333		Post-hoc: Wilcoxon signed-rank tests with Holm-Bonferroni correction				Post-hoc: Wilcoxon signed-rank tests with Holm-Bonferroni correction
Fly#-2	7.93333	-2.93333	0.4	-0.4	4.06667	4.46667	-3.73333	-4.46667	0	-11.2667	0.266667	0.2
Fly#-3	17.6	6.6	-1	-4.6	7.06667	-5.13333	-4.4	-1.6	0	1.2	-7.13333	-13.5333				Corrected p-Value	Significance			Corrected p-Value	Significance
Fly#-4	2.33333	5.6	4.2	13.1333	3.4	0.4	1.33333	3.86667	0	6.26667	3.93333	10.3333		Pre vs Mid		0.00732422	**	Pre vs Mid		0.012207	*
Fly#-5	14.2	8.66667	10.6	14.2	14.2	6.46667	6.06667	9.53333	0	2.2	4.53333	4.66667		Pre vs 5-min		0.00585938	**	Pre vs 5-min		0.00292969	**
Fly#-6	22.2667	13.6667	16.3333	0.933333	31.8	25	28.6667	16.1333	0	-1.8	-2.8	-5.66667		Pre vs 1-hr		0.0390625	*	Pre vs 1-hr		0.012207	*
Fly#-7	7.8	4.6	-3	2	6.8	0.266667	-0.133333	2.66667	0	3.33333	-3.86667	-1.66667		Mid vs 5-min		0.878906	n.s.	Mid vs 5-min		0.183105	n.s.
Fly#-8	12.3333	8.53333	7.26667	4.86667	-0.933333	1.13333	-2.2	-0.466667	0	-5.86667	-3.8	-7.93333		Mid vs 1-hr		0.878906	n.s.	Mid vs 1-hr		0.909668	n.s.
Fly#-9	19.6667	10.0667	2.6	0	13.2667	3.33333	1.6	0.2	0	0.333333	-5.4	-6.6		5-min vs 1-hr		0.865723	n.s.	5-min vs 1-hr		0.183105	n.s.
Fly#-10	10.7333	-0.533333	-3.6	-1.46667	1.46667	-3.53333	-6.53333	-3.2	0	-6.26667	-6.33333	-7.53333
Fly#-11	11.0667	3.4	3	0.133333	6.93333	-0.8	-4.6	-0.666667	0	0.0666667	3.46667	-3.33333
Fly#-12	12.4	5.6	0.6	-3.46667	5.86667	-0.133333	-5.66667	-1.53333	0	-0.8	-0.266667	-8.46667
AVG	11.65	4.51667	2.93333	2.22222	8.1	2.08333	-0.161111	1.57222	0	-1.11667	-0.455556	-2.9
SEM	1.82622	1.7866	1.71978	1.69827	2.49548	2.34944	2.95013	1.70101	0	1.36781	1.61781	1.97362
Count	12	12	12	12	12	12	12	12	12	12	12	12

## Sheet: Panel e
Change in spike rate in PPL1-γ1pedc (∆ spike/s)
	ACV	Shock	ACV+Shock	Net Value		Friedman ANOVA: p = 4.62E-06
Fly#-1	-1.8	13.6	3.6	11.8		Post-hoc: Wilcoxon signed-rank tests with Holm-Bonferroni correction
Fly#-2	-3.6	17.1	8.3	13.5
Fly#-3	-4.7	12.5	6.5	7.8				Corrected p-Value	Significance
Fly#-4	-2	13.2	7.3	11.2		ACV vs Shock		0.000366211	***
Fly#-5	-3.2	14.4	3.1	11.2		ACV vs ACV+Shock		0.000366211	***
Fly#-6	-7.8	14.8	14.5	7		Shock vs ACV+Shock		0.0032959	**
Fly#-7	-6.9	17.7	16.9	10.8
Fly#-8	-5	10.9	11.7	5.9		Wilcoxon signed-rank test
Fly#-9	-0.4	22.3	11.2	21.9				p-Value	Significance
Fly#-10	-5.6	13.1	18.7	7.5		ACV+Shock vs Net Value		0.39	n.s.
Fly#-11	-5.6	21.7	11.8	16.1
Fly#-12	1.6	11.7	3.6	13.3
Fly#-13	-0.2	16.2	14.3	16
Fly#-14	1.6	11.9	8.1	13.5
AVG	-3.11429	15.0786	9.97143	11.9643
SEM	0.806012	0.949273	1.33665	1.14798
Count	14	14	14	14

## Sheet: Panel g
Change in spike rate in PPL1-γ1pedc (∆ spike/s)
	OCT	Shock	OCT+Shock	Net Value		Friedman ANOVA: p = 3.41E-05
Fly#-1	0.5	9.7	14.6	10.2		Post-hoc: Wilcoxon signed-rank tests with Holm-Bonferroni correction
Fly#-2	11	9.4	14.3	20.4
Fly#-3	2.6	11.2	16	13.8				Corrected p-Value	Significance
Fly#-4	-5.4	12.9	13.7	7.5		OCT vs Shock		0.0012207	**
Fly#-5	-0.2	10.2	16.5	10		OCT vs OCT+Shock		0.000366211	***
Fly#-6	1.5	27.6	18.8	29.1		Shock vs OCT+Shock		0.0279541	*
Fly#-7	18.6	16.7	18.7	35.3
Fly#-8	2.3	16.2	18.9	18.5		Wilcoxon signed-rank test
Fly#-9	1.7	8.8	21.3	10.5				p-Value	Significance
Fly#-10	18.5	20.9	23.6	39.4		OCT+Shock vs Net Value		0.95	n.s.
Fly#-11	4.6	18.6	14.1	23.2
Fly#-12	4.7	9	20.3	13.7
Fly#-13	2.3	13.4	19.3	15.7
Fly#-14	0.1	15.9	17.4	16
AVG	4.48571	14.3214	17.6786	18.8071
SEM	1.84971	1.45172	0.795881	2.61142
Count	14	14	14	14
