# Supplementary material for: Dopamine-mediated interactions between short- and long-term memory dynamics
Source: Nature. 2024 Jul 22;634(8036):1141–9. doi: 10.1038/s41586-024-07819-w (PMC11525173; doi:10.1038/s41586-024-07819-w)
Supplement: Supplementary file 19 — Source Data Extended Data Fig. 9 [file 41586_2024_7819_MOESM19_ESM.xlsx]

## Sheet: Panel d,e,f,g
Panel d: MB065B > UAS-pAce
Odor-induced changes in spike rate in PPL1-α3 (∆ spike/s)
Odor type:	3%BEN	1%OCT	0.3%BEN	1%EtA	ACV		Friedman ANOVA: p = 2.47E-07
Fly#-1	17.136	11.7168	4.29573	-4.61712	-2.19063		Post-hoc: Wilcoxon signed-rank tests with Holm-Bonferroni correction
Fly#-2	17.4517	9.78012	4.29955	-3.44894	-12.3293
Fly#-3	12.1809	-1.7201	0.570557	-0.729638	-4.5623					Corrected p-Value	Significance
Fly#-4	5.25082	5.73857	-1.01403	-3.40484	-5.93684		3%BEN vs 1%OCT			0.00585938	**
Fly#-5	5.52681	-0.347	-1.05521	-5.15716	0.163139		3%BEN vs 0.3%BEN			0.00488281	**
Fly#-6	5.54298	0.662694	4.22979	-0.793689	-1.02489		3%BEN vs 1%EtA			0.00488281	**
Fly#-7	7.3582	2.27033	3.50904	-2.07359	-5.62431		3%BEN vs ACV			0.00439453	**
Fly#-8	10.9847	2.58626	3.65362	-4.55119	-5.53788		1%OCT vs 0.3%BEN			0.469727	n.s.
Fly#-9	10.7036	6.31355	2.81432	-0.230823	-10.5381		1%OCT vs 1%EtA			0.00585938	**
Fly#-10	11.3382	9.19166	3.09416	-0.761992	-5.35266		1%OCT vs ACV			0.00732422	**
Fly#-11	4.68328	-0.398014	1.12843	-2.76308	0.187906		0.3%BEN vs 1%EtA			0.00390625	**
Fly#-12	4.8416	-1.08243	2.69873	-2.60317	-3.51327		0.3%BEN vs ACV			0.00488281	**
AVG	9.41656	3.72604	2.35206	-2.5946	-4.68826		1%EtA vs ACV			0.18457	n.s.
sem	1.33332	1.34925	0.568256	0.491127	1.11658
n	12	12	12	12	12
Panel e: MB065B, UAS-pAce > UAS-RDL-RNAi
Odor-induced changes in spike rate in PPL1-α3 (∆ spike/s)
Odor type:	3%BEN	1%OCT	0.3%BEN	1%EtA	ACV		Friedman ANOVA: p = 2.80E-03
Fly#-1	8.55919	3.57574	4.05939	6.32754	6.8359		Post-hoc: Wilcoxon signed-rank tests with Holm-Bonferroni correction
Fly#-2	11.5638	5.03143	7.33804	4.52534	3.36158
Fly#-3	6.02229	3.76786	4.22356	3.24038	0.866908					Corrected p-Value	Significance
Fly#-4	6.18312	1.01914	1.25492	3.37659	2.45315		3%BEN vs 1%OCT			0.187988	n.s.
Fly#-5	16.988	4.6615	4.84219	4.33235	3.30829		3%BEN vs 0.3%BEN			0.0834961	n.s.
Fly#-6	13.0437	3.25032	4.26578	1.98854	5.38898		3%BEN vs 1%EtA			0.0488281	*
Fly#-7	29.3346	9.78137	7.40625	3.04918	15.7835		3%BEN vs ACV			0.167969	n.s.
Fly#-8	29.1678	5.65052	16.102	-1.43379	4.17805		1%OCT vs 0.3%BEN			1.35449	n.s.
Fly#-9	22.8129	9.17145	8.47151	4.44257	1.9899		1%OCT vs 1%EtA			0.212402	n.s.
Fly#-10	21.1242	11.1048	4.09766	2.51563	-6.39791		1%OCT vs ACV			1.86621	n.s.
Fly#-11	10.0546	12.0401	11.5654	10.5199	15.6816		0.3%BEN vs 1%EtA			0.187988	n.s.
Fly#-12	3.70592	18.9985	11.0908	8.91355	15.4079		0.3%BEN vs ACV			2.27734	n.s.
AVG	14.88	7.33773	7.05979	4.31648	5.73816		1%EtA vs ACV			2.27734	n.s.
sem	2.57612	1.45765	1.20838	0.909107	1.95489
n	12	12	12	12	12
Panel f: MB065B, UAS-pAce > UAS-GluCl-α-RNAi
Odor-induced changes in spike rate in PPL1-α3 (∆ spike/s)
Odor type:	3%BEN	1%OCT	0.3%BEN	1%EtA	ACV		Friedman ANOVA: p = 6.70E-03
Fly#-1	9.42748	-1.13269	1.64381	-0.932121	1.56793		Post-hoc: Wilcoxon signed-rank tests with Holm-Bonferroni correction
Fly#-2	6.10953	1.37379	3.07464	4.03036	0.241815
Fly#-3	5.68929	2.893	2.79769	3.03656	-1.93237					Corrected p-Value	Significance
Fly#-4	7.72373	0.0343352	3.28984	3.22834	-2.71917		3%BEN vs 1%OCT			0.0195312	*
Fly#-5	12.3365	2.41668	3.84012	-1.22726	2.22436		3%BEN vs 0.3%BEN			0.0195312	*
Fly#-6	5.98033	3.87601	1.85427	2.95112	7.28702		3%BEN vs 1%EtA			0.0175781	*
Fly#-7	8.02633	-2.39121	-1.81695	-1.08138	-0.882679		3%BEN vs ACV			0.0273438	*
Fly#-8	8.19884	3.12754	1.54088	-2.40248	5.44653		1%OCT vs 0.3%BEN			1.39062	n.s.
Fly#-9	15.9724	9.81814	2.08723	0.70015	-0.92058		1%OCT vs 1%EtA			1.61133	n.s.
Fly#-10	14.204	6.28772	6.41143	2.29852	2.24849		1%OCT vs ACV			1.5	n.s.
AVG	9.36684	2.63033	2.4723	1.06018	1.25613		0.3%BEN vs 1%EtA			1.16016	n.s.
sem	1.14172	1.12866	0.658336	0.733679	1.01249		0.3%BEN vs ACV			1.61133	n.s.
n	10	10	10	10	10		1%EtA vs ACV			1.39062	n.s.
Panel g:
Mann-Whitney U-tests with Holm-Bonferroni correction
Corrected p-Value
	3%BEN	1%OCT	0.3%BEN	1%EtA	ACV
Control vs RDL-RNAi	0.363753	0.177068	0.00650571	0.000292037	0.00143305
Control vs CluCl-α_RNAi	0.575157	0.766679	0.668216	0.0101458	0.00347172
RDL-RNAi vs CluCl-α_RNAi	0.363753	0.0577273	0.00650571	0.0192424	0.0443138

## Sheet: Panel h
MB065B > UAS-pAce				MB065B, UAS-pAce > UAS-RDL-RNAi					MB065B, UAS-pAce > UAS-GluCl-α-RNAi
Spontaneous firing rate (spike/s)				Spontaneous firing rate (spike/s)					Spontaneous firing rate (spike/s)
Fly#-1	10.5035				Fly#-1	9.19619				Fly#-1	12.2951
Fly#-2	12.4232				Fly#-2	4.58076				Fly#-2	11.4518
Fly#-3	11.4757				Fly#-3	7.00425				Fly#-3	13.3684
Fly#-4	13.167				Fly#-4	9.38108				Fly#-4	13.3497
Fly#-5	8.53116				Fly#-5	6.7135				Fly#-5	15.6357
Fly#-6	4.17471				Fly#-6	10.5687				Fly#-6	14.5095
Fly#-7	10.8452				Fly#-7	14.5485				Fly#-7	18.1096
Fly#-8	13.7829				Fly#-8	14.1693				Fly#-8	16.0826
Fly#-9	10.6355				Fly#-9	9.44271				Fly#-9	13.0781
Fly#-10	13.3716				Fly#-10	14.3796				Fly#-10	13.6831
Fly#-11	5.41673				Fly#-11	22.7133
Fly#-12	4.91081				Fly#-12	13.0925
AVG	9.9365				AVG	11.3159				AVG	14.1564
sem	0.985032				sem	1.39933				sem	0.624405
n	12				n	12				n	10
Mann-Whitney U-tests with Holm-Bonferroni correction
	Corrected p-Value	Significance
Control vs RDL-RNAi	0.623605	n.s.
Control vs CluCl-α_RNAi	0.0152187	*
RDL-RNAi vs CluCl-α_RNAi	0.139572	n.s.
