# Supplementary material for: Dopamine-mediated interactions between short- and long-term memory dynamics
Source: Nature. 2024 Jul 22;634(8036):1141–9. doi: 10.1038/s41586-024-07819-w (PMC11525173; doi:10.1038/s41586-024-07819-w)
Supplement: Supplementary file 20 — Source Data Extended Data Fig. 10 [file 41586_2024_7819_MOESM20_ESM.xlsx]

## Sheet: Panel c,d
Panel c: 24-hr memory in MBON-α3 with attractive odor training
Experimental data (ACV/EtA): Odor-evoked changes in spike rate (∆ spike/s)									Modeling (ACV/EtA): Odor-evoked changes in spike rate (∆ spike/s)
MBON-α3	Pre	Mid	5min	1hr	3hr	24hr			MBON-α3	Pre	Mid	5min	1hr	3hr	24hr
CS+: avg	18.0167	-1.76667	-9.50556	-2.83333	1.58889	6.35			CS+: avg	14.5323	3.64324	-10.1037	-7.18808	7.95765	12.8683
sem	2.27891	2.8258	2.62299	1.5906	2.64827	2.37727			upper C.I.	1.04761	1.25855	1.66719	1.849	1.00076	1.27782
									lower C.I.	1.03267	1.09638	0.526339	1.80479	0.972418	1.23095
CS-: avg	17.5944	19	17.7833	21.9389	22.1833	16.0389			CS-: avg	14.5323	17.5411	19.96	19.96	19.96	19.96
sem	2.0396	3.37436	3.73434	2.47785	2.59241	2.7301			upper C.I.	1.04761	1.88282	0	0	0	0
									lower C.I.	1.03267	1.65057	0	0	0	0
Panel d: 24-hr memory in MBON-α3 with repulsive odor training
Experimental data (OCT/BEN): Odor-evoked changes in spike rate (∆ spike/s)									Modeling (OCT/BEN): Odor-evoked changes in spike rate (∆ spike/s)
MBON-α3	Pre	Mid	5min	1hr	3hr	24hr			MBON-α3	Pre	Mid	5min	1hr	3hr	24hr
CS+: avg	20.2944	-11.4056	-11.8722	-3.18889	-3.09444	-4.54444			CS+: avg	14.5323	-10.63	-10.63	-10.63	-7.43517	-3.05596
sem	2.40238	2.1926	1.4642	1.77196	2.36758	3.38873			upper C.I.	1.04761	0	0	0	2.12879	3.79345
									lower C.I.	1.03267	0	0	0	2.26588	2.7917
CS-: avg	16.0944	-7.92778	-7.78889	-0.172222	3.46111	9.47778			CS-: avg	14.5323	-1.51516	-7.01108	-3.62105	7.37029	7.28978
sem	2.55765	3.14185	2.14976	3.11502	2.95875	2.67069			upper C.I.	1.04761	1.54599	2.11073	2.37717	1.07291	1.49207
									lower C.I.	1.03267	1.60147	2.5188	2.54043	1.05707	1.28376

## Sheet: Panel e
Impact of ISI on MBONs plasticity
			MBON-γ1pedc						MBON-α2sc						MBON-α3
		ISI (s)	60	135	360	600	900		60	135	360	600	900		60	135	360	600	900
CS+ induced changes in spike rate (∆ spike/s)	5-min	avg	-10.1745	-13.2564	-7.16009	4.18036	14.3153	avg	6.39002	3.95733	0.212425	1.29595	3.5128	avg	-10.63	-10.63	-10.63	-10.63	-10.63
		upper C.I.	2.50193	3.76006	5.41151	5.00058	3.77301	upper C.I.	2.06998	2.44694	2.65094	2.44618	1.41764	upper C.I.	0	0	0	0	0
		lower C.I.	2.74973	4.24501	6.72087	6.28859	4.80564	lower C.I.	1.678	1.95307	5.43506	5.27357	3.38869	lower C.I.	0	0	0	0	0
	1-hr	avg	31.3247	31.3144	31.3899	31.4703	31.5306	avg	4.32122	2.99615	2.30846	3.37665	4.41696	avg	6.32196	-0.956099	-9.17765	-4.04476	3.86736
		upper C.I.	0.158862	0.168474	0.133288	0.0909128	0.0573487	upper C.I.	0.442581	0.747163	1.11602	0.856455	0.509875	upper C.I.	1.65483	2.69443	4.28819	4.16643	3.01432
		lower C.I.	0.281845	0.307421	0.261706	0.185548	0.120103	lower C.I.	0.609523	1.03828	1.80675	1.50246	0.910519	lower C.I.	1.64124	2.72178	1.45235	4.9159	3.69844
	3-hr	avg	31.6249	31.6249	31.6249	31.6249	31.6249	avg	4.6776	3.72821	3.29553	4.06348	4.81681	avg	9.56271	4.34487	-1.5483	2.27213	7.9364
		upper C.I.	0.00459987	0.00459987	0.00459987	0.00459987	0.00459987	upper C.I.	0.410461	0.720435	0.902125	0.665509	0.386583	upper C.I.	2.29827	3.71915	5.2371	4.27546	2.85854
		lower C.I.	0.00397385	0.00397385	0.00397385	0.00397385	0.00397385	lower C.I.	0.536334	0.900583	1.39597	1.122	0.683752	lower C.I.	2.09408	3.39552	4.93498	4.48018	3.11486
			MBON-γ1pedc						MBON-α2sc						MBON-α3
		ISI (s)	60	135	360	600	900		60	135	360	600	900		60	135	360	600	900
CS– induced changes in spike rate (∆ spike/s)	5-min	avg	16.1717	18.0861	22.1658	24.9312	27.1675	avg	2.96823	3.3196	4.0684	4.57599	4.98643	avg	9.10938	10.1877	12.4858	14.0435	15.3032
		upper C.I.	1.89992	1.91819	1.77849	1.54349	1.2495	upper C.I.	0.34872	0.352074	0.326432	0.283298	0.229339	upper C.I.	1.07021	1.0805	1.00181	0.869433	0.703833
		lower C.I.	1.85778	1.92178	1.89071	1.72573	1.4797	lower C.I.	0.340985	0.352731	0.347028	0.316747	0.271591	lower C.I.	1.04647	1.08252	1.06502	0.972086	0.833505
	1-hr	avg	31.6249	31.6249	31.6249	31.6249	31.6249	avg	5.80457	5.80457	5.80457	5.80457	5.80457	avg	17.814	17.814	17.814	17.814	17.814
		upper C.I.	0.00462238	0.00461962	0.00461373	0.00460972	0.00460646	upper C.I.	0.000848411	0.000847906	0.000846824	0.000846087	0.000845489	upper C.I.	0.00260375	0.00260219	0.00259887	0.00259661	0.00259478
		lower C.I.	0.00417995	0.00415833	0.00411002	0.00407536	0.00404583	lower C.I.	0.000767207	0.000763238	0.000754371	0.000748008	0.000742588	lower C.I.	0.00235453	0.00234235	0.00231514	0.00229561	0.00227898
	3-hr	avg	31.6249	31.6249	31.6249	31.6249	31.6249	avg	5.80457	5.80457	5.80457	5.80457	5.80457	avg	17.814	17.814	17.814	17.814	17.814
		upper C.I.	0.00459987	0.00459987	0.00459987	0.00459987	0.00459987	upper C.I.	0.000844281	0.000844281	0.000844281	0.000844281	0.000844281	upper C.I.	0.00259107	0.00259107	0.00259107	0.00259107	0.00259107
		lower C.I.	0.00397385	0.00397385	0.00397385	0.00397385	0.00397385	lower C.I.	0.000729377	0.000729377	0.000729377	0.000729377	0.000729377	lower C.I.	0.00223843	0.00223843	0.00223843	0.00223843	0.00223843

## Sheet: Panel f,g
Panel f: CS+ vs. CS– bias in MBON-α3 (∆ spike/s)
	Intact Model								No adaptation								No feedback
		60-ISI	120-ISI	360-ISI	600-ISI	900-ISI				60-ISI	120-ISI	360-ISI	600-ISI	900-ISI				60-ISI	120-ISI	360-ISI	600-ISI	900-ISI
# of Training bouts	2 cycles	-2.35068	-2.66508	-3.16669	-3.14873	-2.78821		# of Training bouts	2 cycles	-21.0372	-19.3781	-15.2158	-11.8538	-8.79055		# of Training bouts	2 cycles	-1.89713	-1.98563	-2.08486	-2.03309	-1.87382
	4 cycles	-3.80984	-5.24319	-7.68403	-7.5751	-6.06844			4 cycles	-30.59	-30.59	-30.59	-30.59	-23.6537			4 cycles	-2.65056	-3.03729	-3.47267	-3.36277	-2.9664
	6 cycles	-5.28225	-8.01053	-12.237	-11.3168	-8.23749			6 cycles	-30.59	-30.59	-30.59	-30.59	-30.59			6 cycles	-3.32984	-3.96962	-4.55759	-4.25828	-3.57607
	8 cycles	-6.81567	-10.8695	-16.325	-14.0912	-9.5124			8 cycles	-30.59	-30.59	-30.59	-30.59	-30.59			8 cycles	-3.97081	-4.80992	-5.40704	-4.86143	-3.91626
	10 cycles	-8.38789	-13.7208	-19.7941	-16.0447	-10.2361			10 cycles	-30.59	-30.59	-30.59	-30.59	-30.59			10 cycles	-4.57655	-5.56759	-6.07214	-5.26767	-4.10608
	12 cycles	-9.97849	-16.497	-22.6479	-17.3889	-10.6423			12 cycles	-30.59	-30.59	-30.59	-30.59	-30.59			12 cycles	-5.14904	-6.25076	-6.59289	-5.54129	-4.212
	14 cycles	-11.5708	-19.1539	-24.9527	-18.3037	-10.8694			14 cycles	-30.59	-30.59	-30.59	-30.59	-30.59			14 cycles	-5.6901	-6.86674	-7.00062	-5.72558	-4.2711
	16 cycles	-13.1515	-21.6649	-26.7936	-18.923	-10.9962			16 cycles	-30.59	-30.59	-30.59	-30.59	-30.59			16 cycles	-6.20146	-7.42216	-7.31987	-5.8497	-4.30407
	18 cycles	-14.7098	-24.0154	-28.2534	-19.3412	-11.0669			18 cycles	-30.59	-30.59	-30.59	-30.59	-30.59			18 cycles	-6.68475	-7.92296	-7.56983	-5.9333	-4.32247
	20 cycles	-16.2375	-26.1996	-28.444	-19.6232	-11.1064			20 cycles	-30.59	-30.59	-30.59	-30.59	-30.59			20 cycles	-7.14151	-8.37452	-7.76554	-5.98961	-4.33274
Panel g: CS+ vs. CS– bias in MBON-α3 (∆ spike/s)
	Intact Model								No adaptation								No feedback
		60-ISI	120-ISI	360-ISI	600-ISI	900-ISI				60-ISI	120-ISI	360-ISI	600-ISI	900-ISI				60-ISI	120-ISI	360-ISI	600-ISI	900-ISI
Odor-evoked change in spike rate in DANs (∆ spike/s)	-8	-3.72144	-5.68476	-5.37815	-2.48707	-0.750312		Odor-evoked change in spike rate in DANs (∆ spike/s)	-8	0	0	0	0	0		Odor-evoked change in spike rate in DANs (∆ spike/s)	-8	-2.3898	-1.99645	0	0	0
	-6	-5.42455	-8.23028	-9.51865	-6.41298	-3.65826			-6	-27.4955	-14.9734	0	0	0			-6	-3.47299	-3.42574	-1.96127	-1.07358	-0.859283
	-4	-7.12767	-10.7758	-13.6591	-10.3389	-6.56621			-4	-30.59	-30.59	-30.59	-30.59	-10.6681			-4	-4.55618	-4.85502	-4.0469	-3.18695	-2.65688
	-2	-8.40405	-13.3213	-17.7996	-14.2648	-9.47416			-2	-30.59	-30.59	-30.59	-30.59	-27.6932			-2	-4.58625	-5.60884	-6.13252	-5.30031	-4.39255
	0	-8.38789	-13.7208	-19.7941	-16.0447	-10.2361			0	-30.59	-30.59	-30.59	-30.59	-30.59			0	-4.57655	-5.56759	-6.07214	-5.26767	-4.10608
	2	-8.37174	-13.6477	-19.5097	-15.6225	-9.77484			2	0	0	0	0	-10.8649			2	-4.56685	-5.52635	-5.92871	-5.03932	-3.81961
	4	-8.35558	-13.5746	-19.2253	-15.2004	-9.31357			4	0	0	0	0	0			4	-4.55715	-5.4851	-5.78527	-4.81096	-3.53314
	6	-8.33942	-13.5015	-15.1693	-14.7782	-8.8523			6	0	0	0	0	0			6	-4.54746	-5.44386	-5.64184	-4.58261	-3.24667
	8	-8.32327	-13.4284	-10.7444	-11.0517	-8.39103			8	0	0	0	0	0			8	-4.53776	-5.40261	-5.49841	-4.35426	-2.96019

## Sheet: Panel h
Intact model
Change in CS+ response in MBON-α3 (∆ spike/s)
	Time (mins after training)		5	10	15	20	25	30	35	40	45	50	55	60	65	70	75	80	85	90	95	100	105	110	115	120	125	130	135	140	145	150	155	160	165	170	175	180
Attractive odor pair (ACV/EtA)	Extinction time (mins after training)	Control	-17.4432	-16.8072	-16.0697	-15.3039	-14.5486	-13.8227	-13.1341	-12.4848	-11.8738	-11.2987	-10.7568	-10.2453	-9.76161	-9.30351	-8.86899	-8.45633	-8.06404	-7.6908	-7.33545	-6.99698	-6.67445	-6.36702	-6.07392	-5.79442	-5.52788	-5.27365	-5.03116	-4.79984	-4.57918	-4.36868	-4.16787	-3.97629	-3.79353	-3.61917	-3.45282	-3.29413
		10	-17.4432	-16.8072	NA	NA	NA	-21.3989	-21.999	-21.9385	-21.494	-20.8354	-20.0663	-19.249	-18.4206	-17.6023	-16.806	-16.038	-15.3011	-14.5962	-13.923	-13.2807	-12.6682	-12.0841	-11.5273	-10.9964	-10.4901	-10.0073	-9.54693	-9.10779	-8.68893	-8.2894	-7.90828	-7.54472	-7.19789	-6.86702	-6.55138	-6.25025
		20	-17.4432	-16.8072	-16.0697	-15.3039	NA	NA	NA	-18.4871	-18.1804	-17.6169	-16.9285	-16.1914	-15.4477	-14.7201	-14.0199	-13.3517	-12.7168	-12.1146	-11.5436	-11.0019	-10.4878	-9.99936	-9.53504	-9.09331	-8.67283	-8.27238	-7.89085	-7.52722	-7.18059	-6.85008	-6.5349	-6.23431	-5.94761	-5.67414	-5.41327	-5.16441
		30	-17.4432	-16.8072	-16.0697	-15.3039	-14.5486	-13.8227	NA	NA	NA	-15.0184	-13.635	-12.4744	-11.497	-10.6668	-9.95356	-9.33284	-8.78522	-8.29571	-7.85283	-7.44783	-7.07412	-6.72669	-6.40174	-6.09637	-5.80833	-5.53586	-5.27756	-5.03229	-4.79911	-4.57722	-4.36593	-4.16463	-3.97278	-3.78988	-3.61548	-3.44916
		60	-17.4432	-16.8072	-16.0697	-15.3039	-14.5486	-13.8227	-13.1341	-12.4848	-11.8738	-11.2987	-10.7568	-10.2453	NA	NA	NA	-7.53642	-3.83348	-1.38672	0.213552	1.24391	1.89114	2.146	2.146	2.146	2.146	2.146	2.146	2.146	2.146	2.146	2.146	2.13344	2.04209	1.9528	1.86615	1.78249
		90	-17.4432	-16.8072	-16.0697	-15.3039	-14.5486	-13.8227	-13.1341	-12.4848	-11.8738	-11.2987	-10.7568	-10.2453	-9.76161	-9.30351	-8.86899	-8.45633	-8.06404	-7.6908	NA	NA	NA	-3.93913	0.878978	2.146	2.146	2.146	2.146	2.146	2.146	2.146	2.146	2.146	2.146	2.146	2.146	2.146
		120	-17.4432	-16.8072	-16.0697	-15.3039	-14.5486	-13.8227	-13.1341	-12.4848	-11.8738	-11.2987	-10.7568	-10.2453	-9.76161	-9.30351	-8.86899	-8.45633	-8.06404	-7.6908	-7.33545	-6.99698	-6.67445	-6.36702	-6.07392	-5.79442	NA	NA	NA	-2.14379	2.146	2.146	2.146	2.146	2.146	2.146	2.146	2.146
	Time (mins after training)		5	10	15	20	25	30	35	40	45	50	55	60	65	70	75	80	85	90	95	100	105	110	115	120	125	130	135	140	145	150	155	160	165	170	175	180
Repulsive odor pair (OCT/BEN)	Extinction time (mins after training)	Control	-28.444	-28.444	-28.444	-28.444	-28.444	-28.444	-28.444	-28.444	-28.444	-28.444	-28.444	-28.444	-28.444	-28.444	-28.444	-27.8868	-26.6109	-25.3914	-24.2266	-23.1144	-22.0528	-21.0397	-20.0729	-19.1505	-18.2704	-17.4307	-16.6296	-15.8653	-15.1362	-14.4405	-13.7768	-13.1436	-12.5395	-11.9632	-11.4134	-10.8888
		10	-28.444	-28.444	NA	NA	NA	-28.444	-28.444	-28.444	-28.444	-28.444	-28.444	-28.444	-28.444	-28.444	-28.444	-28.444	-28.444	-28.444	-28.444	-28.444	-28.444	-28.444	-28.444	-28.444	-28.444	-28.444	-28.444	-28.444	-28.444	-28.444	-27.6271	-26.3575	-25.1462	-23.9905	-22.8879	-21.836
		20	-28.444	-28.444	-28.444	-28.444	NA	NA	NA	-28.444	-28.444	-28.444	-28.444	-28.444	-28.444	-28.444	-28.444	-28.444	-28.444	-28.444	-28.444	-28.444	-28.444	-28.444	-28.444	-28.444	-28.444	-28.444	-28.444	-28.444	-28.444	-28.444	-28.444	-28.0692	-26.7794	-25.5487	-24.3746	-23.2544
		30	-28.444	-28.444	-28.444	-28.444	-28.444	-28.444	NA	NA	NA	-28.444	-28.444	-28.444	-28.444	-28.444	-28.444	-28.444	-28.444	-28.444	-28.444	-28.444	-28.444	-28.444	-28.444	-28.444	-28.444	-28.444	-28.444	-28.444	-28.444	-28.444	-28.444	-27.977	-26.6916	-25.4651	-24.2949	-23.1784
		60	-28.444	-28.444	-28.444	-28.444	-28.444	-28.444	-28.444	-28.444	-28.444	-28.444	-28.444	-28.444	NA	NA	NA	-28.444	-28.444	-28.444	-28.444	-28.444	-28.444	-28.444	-28.444	-28.444	-28.444	-28.444	-28.444	-28.444	-28.444	-28.389	-27.0941	-25.8549	-24.6702	-23.5386	-22.4581	-21.4266
		90	-28.444	-28.444	-28.444	-28.444	-28.444	-28.444	-28.444	-28.444	-28.444	-28.444	-28.444	-28.444	-28.444	-28.444	-28.444	-27.8868	-26.6109	-25.3914	NA	NA	NA	-28.2643	-28.444	-28.444	-28.444	-28.444	-28.444	-28.444	-28.444	-27.5958	-26.42	-25.2622	-24.1353	-23.0464	-21.9993	-20.9952
		120	-28.444	-28.444	-28.444	-28.444	-28.444	-28.444	-28.444	-28.444	-28.444	-28.444	-28.444	-28.444	-28.444	-28.444	-28.444	-27.8868	-26.6109	-25.3914	-24.2266	-23.1144	-22.0528	-21.0397	-20.0729	-19.1505	NA	NA	NA	-24.4403	-25.9789	-26.4387	-26.2459	-25.668	-24.8719	-23.961	-22.999	-22.0244
Change in CS– response in MBON-α3 (∆ spike/s)
	Time (mins after training)		5	10	15	20	25	30	35	40	45	50	55	60	65	70	75	80	85	90	95	100	105	110	115	120	125	130	135	140	145	150	155	160	165	170	175	180
Attractive odor pair (ACV/EtA)	Extinction time (mins after training)	Control	2.146	2.146	2.146	2.146	2.146	2.146	2.146	2.146	2.146	2.146	2.146	2.146	2.146	2.146	2.146	2.146	2.146	2.146	2.146	2.146	2.146	2.146	2.146	2.146	2.146	2.146	2.146	2.146	2.146	2.146	2.146	2.146	2.146	2.146	2.146	2.146
		10	2.146	2.146	NA	NA	NA	2.146	2.146	2.146	2.146	2.146	2.146	2.146	2.146	2.146	2.146	2.146	2.146	2.146	2.146	2.146	2.146	2.146	2.146	2.146	2.146	2.146	2.146	2.146	2.146	2.146	2.146	2.146	2.146	2.146	2.146	2.146
		20	2.146	2.146	2.146	2.146	NA	NA	NA	2.146	2.146	2.146	2.146	2.146	2.146	2.146	2.146	2.146	2.146	2.146	2.146	2.146	2.146	2.146	2.146	2.146	2.146	2.146	2.146	2.146	2.146	2.146	2.146	2.146	2.146	2.146	2.146	2.146
		30	2.146	2.146	2.146	2.146	2.146	2.146	NA	NA	NA	2.146	2.146	2.146	2.146	2.146	2.146	2.146	2.146	2.146	2.146	2.146	2.146	2.146	2.146	2.146	2.146	2.146	2.146	2.146	2.146	2.146	2.146	2.146	2.146	2.146	2.146	2.146
		60	2.146	2.146	2.146	2.146	2.146	2.146	2.146	2.146	2.146	2.146	2.146	2.146	NA	NA	NA	2.146	2.146	2.146	2.146	2.146	2.146	2.146	2.146	2.146	2.146	2.146	2.146	2.146	2.146	2.146	2.146	2.146	2.146	2.146	2.146	2.146
		90	2.146	2.146	2.146	2.146	2.146	2.146	2.146	2.146	2.146	2.146	2.146	2.146	2.146	2.146	2.146	2.146	2.146	2.146	NA	NA	NA	2.146	2.146	2.146	2.146	2.146	2.146	2.146	2.146	2.146	2.146	2.146	2.146	2.146	2.146	2.146
		120	2.146	2.146	2.146	2.146	2.146	2.146	2.146	2.146	2.146	2.146	2.146	2.146	2.146	2.146	2.146	2.146	2.146	2.146	2.146	2.146	2.146	2.146	2.146	2.146	NA	NA	NA	2.146	2.146	2.146	2.146	2.146	2.146	2.146	2.146	2.146
	Time (mins after training)		5	10	15	20	25	30	35	40	45	50	55	60	65	70	75	80	85	90	95	100	105	110	115	120	125	130	135	140	145	150	155	160	165	170	175	180
Repulsive odor pair (OCT/BEN)	Extinction time (mins after training)	Control	-16.6557	-15.8132	-14.9592	-14.1361	-13.3621	-12.6423	-11.9756	-11.3579	-10.7841	-10.2494	-9.74913	-9.27954	-8.8373	-8.4197	-8.02448	-7.64974	-7.29391	-6.95566	-6.63384	-6.32743	-6.03554	-5.7574	-5.49225	-5.23946	-4.99839	-4.76848	-4.54919	-4.34002	-4.14049	-3.95015	-3.76857	-3.59535	-3.43009	-3.27243	-3.12202	-2.97853
		10	-16.6557	-15.8132	NA	NA	NA	-21.0298	-21.6699	-21.6353	-21.2088	-20.5639	-19.8064	-18.9996	-18.1809	-17.3721	-16.5852	-15.8263	-15.0983	-14.4021	-13.7373	-13.1032	-12.4986	-11.9222	-11.3726	-10.8487	-10.3492	-9.87282	-9.41854	-8.98528	-8.57204	-8.17786	-7.80186	-7.44318	-7.10102	-6.7746	-6.4632	-6.16612
		20	-16.6557	-15.8132	-14.9592	-14.1361	NA	NA	NA	-21.6247	-22.4726	-22.5545	-22.1858	-21.5614	-20.8006	-19.9759	-19.1305	-18.2899	-17.4685	-16.674	-15.9103	-15.1789	-14.4799	-13.8125	-13.1759	-12.5687	-11.9897	-11.4376	-10.9111	-10.409	-9.93015	-9.47341	-9.03775	-8.62218	-8.22577	-7.84761	-7.48686	-7.14271
		30	-16.6557	-15.8132	-14.9592	-14.1361	-13.3621	-12.6423	NA	NA	NA	-21.5102	-22.3163	-22.3747	-21.9942	-21.3656	-20.6053	-19.784	-18.9439	-18.1095	-17.2948	-16.5074	-15.7507	-15.0262	-14.3339	-13.6731	-13.0428	-12.4416	-11.8685	-11.3219	-10.8007	-10.3036	-9.8296	-9.37747	-8.94621	-8.53485	-8.14245	-7.76812
		60	-16.6557	-15.8132	-14.9592	-14.1361	-13.3621	-12.6423	-11.9756	-11.3579	-10.7841	-10.2494	-9.74913	-9.27954	NA	NA	NA	-20.1541	-20.4802	-20.2693	-19.7551	-19.0791	-18.3259	-17.5455	-16.7666	-16.0051	-15.2694	-14.5635	-13.8887	-13.2448	-12.6312	-12.0466	-11.4896	-10.959	-10.4534	-9.97146	-9.51208	-9.0741
		90	-16.6557	-15.8132	-14.9592	-14.1361	-13.3621	-12.6423	-11.9756	-11.3579	-10.7841	-10.2494	-9.74913	-9.27954	-8.8373	-8.4197	-8.02448	-7.64974	-7.29391	-6.95566	NA	NA	NA	-19.0213	-18.9474	-18.5122	-17.8866	-17.1711	-16.4238	-15.6775	-14.9497	-14.2491	-13.5794	-12.9415	-12.3349	-11.7584	-11.2104	-10.6894
		120	-16.6557	-15.8132	-14.9592	-14.1361	-13.3621	-12.6423	-11.9756	-11.3579	-10.7841	-10.2494	-9.74913	-9.27954	-8.8373	-8.4197	-8.02448	-7.64974	-7.29391	-6.95566	-6.63384	-6.32743	-6.03554	-5.7574	-5.49225	-5.23946	NA	NA	NA	-18.2592	-17.9161	-17.3301	-16.6294	-15.8874	-15.1442	-14.4209	-13.7274	-13.0677
CS+ vs. CS– bias in MBON-α3 (∆ spike/s)
	Time (mins after training)		5	10	15	20	25	30	35	40	45	50	55	60	65	70	75	80	85	90	95	100	105	110	115	120	125	130	135	140	145	150	155	160	165	170	175	180
Attractive odor pair (ACV/EtA)	Extinction time (mins after training)	Control	-19.5892	-18.9532	-18.2157	-17.4499	-16.6946	-15.9687	-15.2801	-14.6308	-14.0198	-13.4447	-12.9028	-12.3913	-11.9076	-11.4495	-11.015	-10.6023	-10.21	-9.8368	-9.48146	-9.14298	-8.82045	-8.51302	-8.21992	-7.94043	-7.67388	-7.41965	-7.17716	-6.94585	-6.72519	-6.51469	-6.31387	-6.1223	-5.93953	-5.76517	-5.59883	-5.44013
		10	-19.5892	-18.9532	NA	NA	NA	-23.5449	-24.145	-24.0845	-23.64	-22.9814	-22.2123	-21.3951	-20.5666	-19.7483	-18.952	-18.184	-17.4471	-16.7422	-16.069	-15.4267	-14.8142	-14.2301	-13.6733	-13.1424	-12.6361	-12.1534	-11.6929	-11.2538	-10.8349	-10.4354	-10.0543	-9.69072	-9.34389	-9.01303	-8.69738	-8.39625
		20	-19.5892	-18.9532	-18.2157	-17.4499	NA	NA	NA	-20.6331	-20.3264	-19.7629	-19.0746	-18.3374	-17.5937	-16.8661	-16.1659	-15.4977	-14.8628	-14.2606	-13.6896	-13.1479	-12.6338	-12.1454	-11.681	-11.2393	-10.8188	-10.4184	-10.0368	-9.67323	-9.32659	-8.99608	-8.68091	-8.38032	-8.09362	-7.82014	-7.55927	-7.31042
		30	-19.5892	-18.9532	-18.2157	-17.4499	-16.6946	-15.9687	NA	NA	NA	-17.1644	-15.781	-14.6205	-13.643	-12.8128	-12.0996	-11.4788	-10.9312	-10.4417	-9.99883	-9.59383	-9.22012	-8.87269	-8.54774	-8.24237	-7.95433	-7.68186	-7.42356	-7.1783	-6.94512	-6.72323	-6.51194	-6.31064	-6.11878	-5.93588	-5.76148	-5.59517
		60	-19.5892	-18.9532	-18.2157	-17.4499	-16.6946	-15.9687	-15.2801	-14.6308	-14.0198	-13.4447	-12.9028	-12.3913	NA	NA	NA	-9.68242	-5.97949	-3.53272	-1.93245	-0.902096	-0.254864	0	0	0	0	0	0	0	0	0	0	-0.0125681	-0.103909	-0.193202	-0.279852	-0.363512
		90	-19.5892	-18.9532	-18.2157	-17.4499	-16.6946	-15.9687	-15.2801	-14.6308	-14.0198	-13.4447	-12.9028	-12.3913	-11.9076	-11.4495	-11.015	-10.6023	-10.21	-9.8368	NA	NA	NA	-6.08514	-1.26703	0	0	0	0	0	0	0	0	0	0	0	0	0
		120	-19.5892	-18.9532	-18.2157	-17.4499	-16.6946	-15.9687	-15.2801	-14.6308	-14.0198	-13.4447	-12.9028	-12.3913	-11.9076	-11.4495	-11.015	-10.6023	-10.21	-9.8368	-9.48146	-9.14298	-8.82045	-8.51302	-8.21992	-7.94043	NA	NA	NA	-4.2898	0	0	0	0	0	0	0	0
	Time (mins after training)		5	10	15	20	25	30	35	40	45	50	55	60	65	70	75	80	85	90	95	100	105	110	115	120	125	130	135	140	145	150	155	160	165	170	175	180
Repulsive odor pair (OCT/BEN)	Extinction time (mins after training)	Control	-11.7883	-12.6308	-13.4848	-14.3079	-15.0819	-15.8017	-16.4684	-17.0861	-17.6599	-18.1946	-18.6949	-19.1645	-19.6067	-20.0243	-20.4195	-20.2371	-19.317	-18.4358	-17.5927	-16.7869	-16.0172	-15.2823	-14.5807	-13.9111	-13.272	-12.6623	-12.0804	-11.5253	-10.9957	-10.4903	-10.0082	-9.54827	-9.10944	-8.69077	-8.29135	-7.91028
		10	-11.7883	-12.6308	NA	NA	NA	-7.41421	-6.77408	-6.80872	-7.23524	-7.88006	-8.6376	-9.44443	-10.263	-11.0718	-11.8588	-12.6177	-13.3457	-14.0419	-14.7067	-15.3408	-15.9454	-16.5218	-17.0714	-17.5953	-18.0948	-18.5712	-19.0255	-19.4587	-19.872	-20.2661	-19.8252	-18.9143	-18.0451	-17.2159	-16.4247	-15.6699
		20	-11.7883	-12.6308	-13.4848	-14.3079	NA	NA	NA	-6.81932	-5.97137	-5.88949	-6.25818	-6.88262	-7.64341	-8.46814	-9.31351	-10.1541	-10.9755	-11.77	-12.5337	-13.2651	-13.9641	-14.6315	-15.2681	-15.8753	-16.4542	-17.0064	-17.5329	-18.035	-18.5138	-18.9706	-19.4062	-19.4471	-18.5536	-17.7011	-16.8877	-16.1117
		30	-11.7883	-12.6308	-13.4848	-14.3079	-15.0819	-15.8017	NA	NA	NA	-6.93378	-6.1277	-6.06934	-6.44976	-7.07842	-7.83869	-8.65997	-9.50012	-10.3345	-11.1492	-11.9366	-12.6933	-13.4178	-14.1101	-14.7709	-15.4012	-16.0023	-16.5755	-17.1221	-17.6433	-18.1404	-18.6144	-18.5995	-17.7454	-16.9303	-16.1525	-15.4103
		60	-11.7883	-12.6308	-13.4848	-14.3079	-15.0819	-15.8017	-16.4684	-17.0861	-17.6599	-18.1946	-18.6949	-19.1645	NA	NA	NA	-8.28994	-7.96383	-8.17466	-8.68886	-9.36491	-10.1181	-10.8985	-11.6774	-12.4389	-13.1746	-13.8805	-14.5553	-15.1992	-15.8128	-16.3424	-15.6044	-14.8959	-14.2169	-13.5671	-12.946	-12.3525
		90	-11.7883	-12.6308	-13.4848	-14.3079	-15.0819	-15.8017	-16.4684	-17.0861	-17.6599	-18.1946	-18.6949	-19.1645	-19.6067	-20.0243	-20.4195	-20.2371	-19.317	-18.4358	NA	NA	NA	-9.24302	-9.4966	-9.93177	-10.5574	-11.2729	-12.0202	-12.7664	-13.4943	-13.3467	-12.8406	-12.3207	-11.8003	-11.288	-10.7889	-10.3059
		120	-11.7883	-12.6308	-13.4848	-14.3079	-15.0819	-15.8017	-16.4684	-17.0861	-17.6599	-18.1946	-18.6949	-19.1645	-19.6067	-20.0243	-20.4195	-20.2371	-19.317	-18.4358	-17.5927	-16.7869	-16.0172	-15.2823	-14.5807	-13.9111	NA	NA	NA	-6.18114	-8.06278	-9.10865	-9.61652	-9.78067	-9.72774	-9.54017	-9.27157	-8.95663
Without learnt valence in DANs
Change in CS+ response in MBON-α3 (∆ spike/s)
	Time (mins after training)		5	10	15	20	25	30	35	40	45	50	55	60	65	70	75	80	85	90	95	100	105	110	115	120	125	130	135	140	145	150	155	160	165	170	175	180
Attractive odor pair (ACV/EtA)	Extinction time (mins after training)	Control	-12.5972	-10.8162	-9.46219	-8.41855	-7.60052	-6.94674	-6.41298	-5.96748	-5.58745	-5.25659	-4.96322	-4.69897	-4.45782	-4.23539	-4.02854	-3.83491	-3.65278	-3.48082	-3.31802	-3.16357	-3.01682	-2.87723	-2.74435	-2.61777	-2.49715	-2.38217	-2.27253	-2.16799	-2.06828	-1.97317	-1.88245	-1.79591	-1.71335	-1.6346	-1.55946	-1.48778
		10	-12.5972	-10.8162	NA	NA	NA	-6.71785	-2.74904	-0.154107	1.5187	2.146	2.146	2.146	2.146	2.146	2.146	2.146	2.146	2.146	2.146	2.146	2.146	2.146	2.146	2.146	2.146	2.146	2.146	2.146	2.146	2.0699	1.97508	1.88452	1.79806	1.71552	1.63674	1.56156
		20	-12.5972	-10.8162	-9.46219	-8.41855	NA	NA	NA	-4.92884	-0.41093	2.146	2.146	2.146	2.146	2.146	2.146	2.146	2.146	2.146	2.146	2.146	2.146	2.146	2.146	2.146	2.146	2.146	2.146	2.146	2.146	2.146	2.146	2.146	2.146	2.146	2.146	2.146
		30	-12.5972	-10.8162	-9.46219	-8.41855	-7.60052	-6.94674	NA	NA	NA	-3.89321	0.942487	2.146	2.146	2.146	2.146	2.146	2.146	2.146	2.146	2.146	2.146	2.146	2.146	2.146	2.146	2.146	2.146	2.146	2.146	2.146	2.146	2.146	2.146	2.146	2.146	2.146
		60	-12.5972	-10.8162	-9.46219	-8.41855	-7.60052	-6.94674	-6.41298	-5.96748	-5.58745	-5.25659	-4.96322	-4.69897	NA	NA	NA	-2.64767	2.146	2.146	2.146	2.146	2.146	2.146	2.146	2.146	2.146	2.146	2.146	2.146	2.146	2.146	2.146	2.146	2.146	2.146	2.146	2.146
		90	-12.5972	-10.8162	-9.46219	-8.41855	-7.60052	-6.94674	-6.41298	-5.96748	-5.58745	-5.25659	-4.96322	-4.69897	-4.45782	-4.23539	-4.02854	-3.83491	-3.65278	-3.48082	NA	NA	NA	-2.14656	2.146	2.146	2.146	2.146	2.146	2.146	2.146	2.146	2.146	2.146	2.146	2.146	2.146	2.146
		120	-12.5972	-10.8162	-9.46219	-8.41855	-7.60052	-6.94674	-6.41298	-5.96748	-5.58745	-5.25659	-4.96322	-4.69897	-4.45782	-4.23539	-4.02854	-3.83491	-3.65278	-3.48082	-3.31802	-3.16357	-3.01682	-2.87723	-2.74435	-2.61777	NA	NA	NA	-1.81483	2.146	2.146	2.146	2.146	2.146	2.146	2.146	2.146
	Time (mins after training)		5	10	15	20	25	30	35	40	45	50	55	60	65	70	75	80	85	90	95	100	105	110	115	120	125	130	135	140	145	150	155	160	165	170	175	180
Repulsive odor pair (OCT/BEN)	Extinction time (mins after training)	Control	-28.3435	-28.444	-28.444	-28.444	-28.444	-28.444	-28.2521	-27.1445	-26.0139	-24.8894	-23.7884	-22.7207	-21.6915	-20.7033	-19.7567	-18.8514	-17.9863	-17.1604	-16.3719	-15.6195	-14.9016	-14.2167	-13.5632	-12.9397	-12.3449	-11.7775	-11.2362	-10.7197	-10.227	-9.75695	-9.3085	-8.88067	-8.4725	-8.0831	-7.71159	-7.35716
		10	-28.3435	-28.444	NA	NA	NA	-26.9075	-28.444	-28.444	-28.444	-28.444	-28.444	-27.815	-26.7441	-25.6418	-24.5404	-23.4588	-22.4082	-21.3944	-20.4204	-19.4871	-18.5942	-17.7411	-16.9263	-16.1487	-15.4065	-14.6983	-14.0227	-13.3781	-12.7631	-12.1765	-11.6168	-11.0828	-10.5734	-10.0874	-9.62376	-9.18143
		20	-28.3435	-28.444	-28.444	-28.444	NA	NA	NA	-26.5868	-28.444	-28.444	-28.444	-28.444	-28.2809	-27.304	-26.2474	-25.162	-24.0787	-23.0158	-21.9839	-20.9885	-20.0325	-19.1165	-18.2404	-17.4033	-16.604	-15.841	-15.1129	-14.4182	-13.7555	-13.1231	-12.5199	-11.9444	-11.3953	-10.8715	-10.3718	-9.89512
		30	-28.3435	-28.444	-28.444	-28.444	-28.444	-28.444	NA	NA	NA	-25.9381	-27.9433	-28.444	-28.444	-28.0571	-27.2479	-26.2909	-25.2629	-24.211	-23.1638	-22.138	-21.1432	-20.1844	-19.2639	-18.3824	-17.5394	-16.7342	-15.9653	-15.2316	-14.5314	-13.8634	-13.226	-12.618	-12.038	-11.4846	-10.9567	-10.453
		60	-28.3435	-28.444	-28.444	-28.444	-28.444	-28.444	-28.2521	-27.1445	-26.0139	-24.8894	-23.7884	-22.7207	NA	NA	NA	-23.5197	-24.773	-25.0746	-24.8052	-24.2027	-23.4147	-22.5321	-21.6106	-20.6834	-19.7701	-18.8819	-18.0247	-17.2014	-16.413	-15.6591	-14.9392	-14.252	-13.5964	-12.9709	-12.3742	-11.8051
		90	-28.3435	-28.444	-28.444	-28.444	-28.444	-28.444	-28.2521	-27.1445	-26.0139	-24.8894	-23.7884	-22.7207	-21.6915	-20.7033	-19.7567	-18.8514	-17.9863	-17.1604	NA	NA	NA	-21.4338	-22.0403	-21.9831	-21.54	-20.8817	-20.112	-19.2937	-18.4639	-17.6441	-16.8462	-16.0766	-15.3381	-14.6315	-13.9568	-13.313
		120	-28.3435	-28.444	-28.444	-28.444	-28.444	-28.444	-28.2521	-27.1445	-26.0139	-24.8894	-23.7884	-22.7207	-21.6915	-20.7033	-19.7567	-18.8514	-17.9863	-17.1604	-16.3719	-15.6195	-14.9016	-14.2167	-13.5632	-12.9397	NA	NA	NA	-19.8335	-19.9437	-19.6114	-19.035	-18.3338	-17.5783	-16.8093	-16.0499	-15.3125
Change in CS– response in MBON-α3 (∆ spike/s)
	Time (mins after training)		5	10	15	20	25	30	35	40	45	50	55	60	65	70	75	80	85	90	95	100	105	110	115	120	125	130	135	140	145	150	155	160	165	170	175	180
Attractive odor pair (ACV/EtA)	Extinction time (mins after training)	Control	0.457882	2.146	2.146	2.146	2.146	2.146	2.146	2.146	2.146	2.146	2.146	2.146	2.146	2.146	2.146	2.146	2.146	2.146	2.146	2.146	2.146	2.146	2.146	2.146	2.146	2.146	2.146	2.146	2.146	2.146	2.146	2.146	2.146	2.146	2.146	2.146
		10	0.457882	2.146	NA	NA	NA	1.8289	2.146	2.146	2.146	2.146	2.146	2.146	2.146	2.146	2.146	2.146	2.146	2.146	2.146	2.146	2.146	2.146	2.146	2.146	2.146	2.146	2.146	2.146	2.146	2.146	2.146	2.146	2.146	2.146	2.146	2.146
		20	0.457882	2.146	2.146	2.146	NA	NA	NA	2.146	2.146	2.146	2.146	2.146	2.146	2.146	2.146	2.146	2.146	2.146	2.146	2.146	2.146	2.146	2.146	2.146	2.146	2.146	2.146	2.146	2.146	2.146	2.146	2.146	2.146	2.146	2.146	2.146
		30	0.457882	2.146	2.146	2.146	2.146	2.146	NA	NA	NA	2.146	2.146	2.146	2.146	2.146	2.146	2.146	2.146	2.146	2.146	2.146	2.146	2.146	2.146	2.146	2.146	2.146	2.146	2.146	2.146	2.146	2.146	2.146	2.146	2.146	2.146	2.146
		60	0.457882	2.146	2.146	2.146	2.146	2.146	2.146	2.146	2.146	2.146	2.146	2.146	NA	NA	NA	2.146	2.146	2.146	2.146	2.146	2.146	2.146	2.146	2.146	2.146	2.146	2.146	2.146	2.146	2.146	2.146	2.146	2.146	2.146	2.146	2.146
		90	0.457882	2.146	2.146	2.146	2.146	2.146	2.146	2.146	2.146	2.146	2.146	2.146	2.146	2.146	2.146	2.146	2.146	2.146	NA	NA	NA	1.28417	2.146	2.146	2.146	2.146	2.146	2.146	2.146	2.146	2.146	2.146	2.146	2.146	2.146	2.146
		120	0.457882	2.146	2.146	2.146	2.146	2.146	2.146	2.146	2.146	2.146	2.146	2.146	2.146	2.146	2.146	2.146	2.146	2.146	2.146	2.146	2.146	2.146	2.146	2.146	NA	NA	NA	0.528134	2.146	2.146	2.146	2.146	2.146	2.146	2.146	2.146
	Time (mins after training)		5	10	15	20	25	30	35	40	45	50	55	60	65	70	75	80	85	90	95	100	105	110	115	120	125	130	135	140	145	150	155	160	165	170	175	180
Repulsive odor pair (OCT/BEN)	Extinction time (mins after training)	Control	-14.7433	-13.3917	-12.2598	-11.3071	-10.4976	-9.8016	-9.19509	-8.65927	-8.17963	-7.74508	-7.34724	-6.97974	-6.6378	-6.31776	-6.01684	-5.73288	-5.46418	-5.20938	-4.9674	-4.73731	-4.51833	-4.3098	-4.11111	-3.92175	-3.74121	-3.56906	-3.40488	-3.2483	-3.09894	-2.95646	-2.82055	-2.6909	-2.56721	-2.44921	-2.33663	-2.22923
		10	-14.7433	-13.3917	NA	NA	NA	-17.3243	-16.6509	-15.8795	-15.0866	-14.3118	-13.5734	-12.8782	-12.2268	-11.6173	-11.0464	-10.5104	-10.0061	-9.53049	-9.08087	-8.65506	-8.25115	-7.86751	-7.50275	-7.15566	-6.82518	-6.51035	-6.21033	-5.92433	-5.65165	-5.39162	-5.14362	-4.90708	-4.68146	-4.46623	-4.26091	-4.06505
		20	-14.7433	-13.3917	-12.2598	-11.3071	NA	NA	NA	-17.8332	-17.34	-16.6696	-15.9271	-15.1702	-14.4292	-13.7187	-13.0444	-12.4076	-11.807	-11.2404	-10.7054	-10.1995	-9.72035	-9.26594	-8.83447	-8.42435	-8.03422	-7.66285	-7.30915	-6.97215	-6.65094	-6.34472	-6.05273	-5.77428	-5.5087	-5.25538	-5.01375	-4.78325
		30	-14.7433	-13.3917	-12.2598	-11.3071	-10.4976	-9.8016	NA	NA	NA	-17.964	-17.5169	-16.8724	-16.1427	-15.3904	-14.6487	-13.9343	-13.2542	-12.6103	-12.0021	-11.4277	-10.8849	-10.3712	-9.88443	-9.42268	-8.98414	-8.56723	-8.17059	-7.79299	-7.43334	-7.09064	-6.76399	-6.45258	-6.15564	-5.87246	-5.60237	-5.34476
		60	-14.7433	-13.3917	-12.2598	-11.3071	-10.4976	-9.8016	-9.19509	-8.65927	-8.17963	-7.74508	-7.34724	-6.97974	NA	NA	NA	-17.54	-16.9431	-16.2146	-15.4432	-14.6761	-13.9367	-13.2351	-12.5741	-11.953	-11.3695	-10.8206	-10.3033	-9.81479	-9.35263	-8.91467	-8.49905	-8.10417	-7.72863	-7.37123	-7.03088	-6.70662
		90	-14.7433	-13.3917	-12.2598	-11.3071	-10.4976	-9.8016	-9.19509	-8.65927	-8.17963	-7.74508	-7.34724	-6.97974	-6.6378	-6.31776	-6.01684	-5.73288	-5.46418	-5.20938	NA	NA	NA	-16.9745	-16.1778	-15.3374	-14.5104	-13.7236	-12.9872	-12.3025	-11.6671	-11.0764	-10.5258	-10.0108	-9.52761	-9.07272	-8.64334	-8.23711
		120	-14.7433	-13.3917	-12.2598	-11.3071	-10.4976	-9.8016	-9.19509	-8.65927	-8.17963	-7.74508	-7.34724	-6.97974	-6.6378	-6.31776	-6.01684	-5.73288	-5.46418	-5.20938	-4.9674	-4.73731	-4.51833	-4.3098	-4.11111	-3.92175	NA	NA	NA	-16.5222	-15.5658	-14.6358	-13.7643	-12.9617	-12.2277	-11.5567	-10.9416	-10.3753
CS+ vs. CS– bias in MBON-α3 (∆ spike/s)
	Time (mins after training)		5	10	15	20	25	30	35	40	45	50	55	60	65	70	75	80	85	90	95	100	105	110	115	120	125	130	135	140	145	150	155	160	165	170	175	180
Attractive odor pair (ACV/EtA)	Extinction time (mins after training)	Control	-13.0551	-12.9622	-11.6082	-10.5646	-9.74652	-9.09274	-8.55899	-8.11348	-7.73345	-7.40259	-7.10923	-6.84498	-6.60382	-6.3814	-6.17454	-5.98092	-5.79879	-5.62683	-5.46402	-5.30957	-5.16282	-5.02323	-4.89035	-4.76377	-4.64315	-4.52817	-4.41854	-4.31399	-4.21428	-4.11917	-4.02845	-3.94191	-3.85936	-3.7806	-3.70547	-3.63379
		10	-13.0551	-12.9622	NA	NA	NA	-8.54674	-4.89505	-2.30011	-0.627302	0	0	0	0	0	0	0	0	0	0	0	0	0	0	0	0	0	0	0	0	-0.0761093	-0.170924	-0.261483	-0.347949	-0.430488	-0.509265	-0.584444
		20	-13.0551	-12.9622	-11.6082	-10.5646	NA	NA	NA	-7.07484	-2.55693	0	0	0	0	0	0	0	0	0	0	0	0	0	0	0	0	0	0	0	0	0	0	0	0	0	0	0
		30	-13.0551	-12.9622	-11.6082	-10.5646	-9.74652	-9.09274	NA	NA	NA	-6.03922	-1.20352	0	0	0	0	0	0	0	0	0	0	0	0	0	0	0	0	0	0	0	0	0	0	0	0	0
		60	-13.0551	-12.9622	-11.6082	-10.5646	-9.74652	-9.09274	-8.55899	-8.11348	-7.73345	-7.40259	-7.10923	-6.84498	NA	NA	NA	-4.79367	0	0	0	0	0	0	0	0	0	0	0	0	0	0	0	0	0	0	0	0
		90	-13.0551	-12.9622	-11.6082	-10.5646	-9.74652	-9.09274	-8.55899	-8.11348	-7.73345	-7.40259	-7.10923	-6.84498	-6.60382	-6.3814	-6.17454	-5.98092	-5.79879	-5.62683	NA	NA	NA	-3.43073	0	0	0	0	0	0	0	0	0	0	0	0	0	0
		120	-13.0551	-12.9622	-11.6082	-10.5646	-9.74652	-9.09274	-8.55899	-8.11348	-7.73345	-7.40259	-7.10923	-6.84498	-6.60382	-6.3814	-6.17454	-5.98092	-5.79879	-5.62683	-5.46402	-5.30957	-5.16282	-5.02323	-4.89035	-4.76377	NA	NA	NA	-2.34296	0	0	0	0	0	0	0	0
	Time (mins after training)		5	10	15	20	25	30	35	40	45	50	55	60	65	70	75	80	85	90	95	100	105	110	115	120	125	130	135	140	145	150	155	160	165	170	175	180
Repulsive odor pair (OCT/BEN)	Extinction time (mins after training)	Control	-13.6002	-15.0523	-16.1842	-17.1369	-17.9464	-18.6424	-19.057	-18.4852	-17.8342	-17.1443	-16.4412	-15.741	-15.0537	-14.3855	-13.7399	-13.1185	-12.5222	-11.951	-11.4045	-10.8822	-10.3833	-9.90686	-9.45206	-9.01798	-8.60373	-8.20845	-7.83128	-7.47141	-7.12807	-6.80049	-6.48795	-6.18977	-5.9053	-5.63389	-5.37496	-5.12793
		10	-13.6002	-15.0523	NA	NA	NA	-9.58329	-11.7931	-12.5645	-13.3574	-14.1322	-14.8706	-14.9368	-14.5172	-14.0245	-13.494	-12.9484	-12.402	-11.8639	-11.3395	-10.832	-10.3431	-9.87356	-9.4236	-8.99299	-8.58131	-8.18798	-7.81236	-7.45376	-7.11149	-6.78484	-6.47313	-6.17571	-5.89193	-5.62117	-5.36285	-5.11638
		20	-13.6002	-15.0523	-16.1842	-17.1369	NA	NA	NA	-8.75361	-11.104	-11.7744	-12.5169	-13.2738	-13.8518	-13.5853	-13.203	-12.7544	-12.2717	-11.7754	-11.2784	-10.789	-10.3121	-9.85057	-9.40595	-8.97896	-8.56976	-8.17817	-7.80379	-7.4461	-7.10452	-6.77841	-6.46715	-6.1701	-5.88664	-5.61616	-5.35809	-5.11187
		30	-13.6002	-15.0523	-16.1842	-17.1369	-17.9464	-18.6424	NA	NA	NA	-7.97414	-10.4264	-11.5716	-12.3013	-12.6667	-12.5991	-12.3566	-12.0087	-11.6007	-11.1617	-10.7103	-10.2583	-9.81323	-9.37947	-8.95969	-8.5553	-8.16694	-7.79475	-7.43858	-7.09807	-6.77273	-6.46204	-6.16542	-5.88231	-5.61212	-5.3543	-5.10828
		60	-13.6002	-15.0523	-16.1842	-17.1369	-17.9464	-18.6424	-19.057	-18.4852	-17.8342	-17.1443	-16.4412	-15.741	NA	NA	NA	-5.97963	-7.82989	-8.85995	-9.36197	-9.52655	-9.47794	-9.29707	-9.03651	-8.73035	-8.40057	-8.06129	-7.72145	-7.38665	-7.06032	-6.74445	-6.44013	-6.14785	-5.86773	-5.59964	-5.34332	-5.09843
		90	-13.6002	-15.0523	-16.1842	-17.1369	-17.9464	-18.6424	-19.057	-18.4852	-17.8342	-17.1443	-16.4412	-15.741	-15.0537	-14.3855	-13.7399	-13.1185	-12.5222	-11.951	NA	NA	NA	-4.45935	-5.8624	-6.64574	-7.02968	-7.15809	-7.12487	-6.9912	-6.79687	-6.56773	-6.32045	-6.06575	-5.81044	-5.55879	-5.31342	-5.07585
		120	-13.6002	-15.0523	-16.1842	-17.1369	-17.9464	-18.6424	-19.057	-18.4852	-17.8342	-17.1443	-16.4412	-15.741	-15.0537	-14.3855	-13.7399	-13.1185	-12.5222	-11.951	-11.4045	-10.8822	-10.3833	-9.90686	-9.45206	-9.01798	NA	NA	NA	-3.31131	-4.37785	-4.97559	-5.27077	-5.37211	-5.3506	-5.25258	-5.10825	-4.9372

## Sheet: Panel j
Experimental data (ACV/EtA): Odor-evoked changes in spike rate (∆ spike/s)						Modeling (ACV/EtA): Odor-evoked changes in spike rate (∆ spike/s)
PPL1-γ1pedc	Pre	Mid	5min	1hr		PPL1-γ1pedc	Pre	Mid	5min	1hr
CS+: avg	-4.21667	-0.705556	-0.261111	-3.11667		CS+: avg	-2.6801	-0.862934	-0.633735	-2.34997
sem	1.05811	0.844728	0.600026	1.27009		upper C.I.	0.524063	0.514762	0.906758	0.592738
						lower C.I.	0.623505	0.336818	0.446265	0.569049
CS-: avg	-2.62222	-0.35	-1.62778	-2.30556		CS-: avg	-2.6801	-1.52218	-1.54122	-2.72335
sem	1.03193	0.450673	1.19442	2.08965		upper C.I.	0.524063	0.298123	0.311048	0.532918
						lower C.I.	0.623505	0.490971	0.541497	0.640485
PPL1-α3	Pre	Mid	5min	1hr		PPL1-α3
CS+: avg	-6.38889	3.26667	3.94444	-2.51111		CS+: avg	-4.34003	2.48084	4.63715	-2.0723
sem	1.29209	1.32436	0.904937	1.47979		upper C.I.	0.748756	1.47461	2.63192	1.61178
						lower C.I.	0.92998	1.18167	1.95437	1.42267
CS-: avg	-4.80556	-4.08333	-2.16667	-3.43333		CS-: avg	-4.34003	-3.64314	-3.83447	-4.91311
sem	1.55144	1.44127	1.56884	2.27518		upper C.I.	0.748756	0.482416	0.574963	0.73803
						lower C.I.	0.92998	0.562418	0.705276	0.895745
MBON-γ1pedc	Pre	Mid	5min	1hr		MBON-γ1pedc
CS+: avg	36.5833	-2.38333	-10.6944	21.6444		CS+: avg	22.0782	-1.9036	-8.08624	15.5253
sem	5.1712	2.34277	3.31176	3.6632		upper C.I.	1.46533	3.84617	6.60633	3.17199
						lower C.I.	1.4863	6	11.0603	5.18504
CS-: avg	26.6611	9.85556	12.2333	23.8389		CS-: avg	22.0782	15.4599	16.0614	23.5508
sem	4.49873	3.69947	3.89342	3.63077		upper C.I.	1.46533	2.63128	3.47083	1.90495
						lower C.I.	1.4863	2.31654	2.92958	1.73794
MBON-α3	Pre	Mid	5min	1hr		MBON-α3
CS+: avg	18.0167	-1.76667	-9.50556	-2.83333		CS+: avg	14.7336	3.75457	-10.63	-7.14182
sem	2.27891	2.8258	2.62299	1.5906		upper C.I.	1.08038	3.25831	8.65146	10.3631
						lower C.I.	1.05556	4.31342	0	3.48818
CS-: avg	17.5944	19	17.7833	21.9389		CS-: avg	14.7336	18.5648	19.96	19.96
sem	2.0396	3.37436	3.73434	2.47785		upper C.I.	1.08038	1.39521	0	0
						lower C.I.	1.05556	1.96181	0	0

## Sheet: Panel k
Impact of leant valences on MBON dynamics (two-module model)
Intact model
CS+ vs. CS– bias in MBON-γ1pedc (∆ spike/s)
	Time (mins after training)		15	30	45	60	75	90	105	120	135	150	165	180
Intact Model	# of training bouts	3	-18.79	-13.7953	-8.94062	-5.61477	-3.4949	-2.16968	-1.34588	-0.834648	-0.517562	-0.320928	-0.198998	-0.123392
		6	-26.1076	-19.1148	-12.3755	-7.76838	-4.83443	-3.001	-1.86148	-1.15437	-0.715817	-0.443859	-0.275223	-0.170657
		9	-30.6995	-22.4492	-14.5279	-9.11787	-5.67379	-3.52191	-2.18455	-1.35471	-0.840043	-0.520888	-0.322986	-0.200273
		12	-33.5857	-24.545	-15.8809	-9.9661	-6.20137	-3.84932	-2.38762	-1.48064	-0.918125	-0.569304	-0.353007	-0.218888
		15	-35.3999	-25.8624	-16.7313	-10.4993	-6.53298	-4.05512	-2.51526	-1.55979	-0.967204	-0.599737	-0.371877	-0.230588
	Time (mins after training)		15	30	45	60	75	90	105	120	135	150	165	180
Without learnt valence in DANs	# of training bouts	3	-18.3029	-13.4417	-8.71238	-5.47167	-3.4059	-2.11445	-1.31162	-0.813405	-0.50439	-0.31276	-0.193933	-0.120251
		6	-24.8412	-18.1952	-11.7818	-7.39621	-4.60296	-2.85735	-1.77238	-1.09912	-0.681558	-0.422617	-0.262051	-0.162489
		9	-28.7001	-20.9973	-13.5907	-8.53029	-5.30833	-3.2951	-2.04388	-1.26748	-0.785953	-0.487349	-0.30219	-0.187377
		12	-30.9812	-22.6537	-14.66	-9.20066	-5.72528	-3.55386	-2.20437	-1.367	-0.847664	-0.525614	-0.325916	-0.202089
		15	-32.3296	-23.6329	-15.2921	-9.59693	-5.97176	-3.70683	-2.29924	-1.42583	-0.884142	-0.548233	-0.339941	-0.210786
Without learnt valence in DANs
CS+ vs. CS– bias in MBON-α3 (∆ spike/s)
	Time (mins after training)		15	30	45	60	75	90	105	120	135	150	165	180
Intact Model	# of training bouts	3	-20.3868	-20.9047	-18.9637	-16.6872	-14.5623	-12.6784	-11.0309	-9.59573	-8.34683	-7.26036	-6.31529	-5.49323
		6	-24.8218	-27.4265	-28.159	-28.365	-28.4229	-26.4452	-23.0086	-20.015	-17.41	-15.1438	-13.1725	-11.4579
		9	-24.8218	-27.4265	-28.159	-28.3649	-28.4229	-28.4392	-28.4438	-28.445	-26.9641	-23.4543	-20.4013	-17.7456
		12	-24.8218	-27.4265	-28.159	-28.3649	-28.4229	-28.4392	-28.4438	-28.445	-28.4454	-28.4455	-27.4542	-23.8805
		15	-24.8218	-27.4265	-28.159	-28.3649	-28.4229	-28.4392	-28.4438	-28.445	-28.4454	-28.4455	-28.4455	-28.4455
	Time (mins after training)		15	30	45	60	75	90	105	120	135	150	165	180
Without learnt valence in DANs	# of training bouts	3	-13.075	-13.4596	-12.2222	-10.7583	-9.38932	-8.17489	-7.11269	-6.18731	-5.38202	-4.68147	-4.07209	-3.54203
		6	-20.987	-21.5247	-19.5269	-17.1829	-14.995	-13.0551	-11.3587	-9.88084	-8.59483	-7.47608	-6.50293	-5.65644
		9	-24.8218	-27.4265	-25.7843	-22.6863	-19.7967	-17.2354	-14.9957	-13.0447	-11.3469	-9.8699	-8.58514	-7.46761
		12	-24.8218	-27.4265	-28.159	-27.4069	-23.9155	-20.8212	-18.1155	-15.7585	-13.7075	-11.9233	-10.3712	-9.0212
		15	-24.8218	-27.4265	-28.159	-28.3649	-27.4486	-23.897	-20.7916	-18.0864	-15.7324	-13.6846	-11.9033	-10.3538

## Sheet: Panel l
Impact of ISI on MBONs plasticity (two-module model)
		CS+ vs. CS– bias in MBON-γ1pedc (∆ spike/s)						CS+ vs. CS– bias in MBON-α3 (∆ spike/s)
	ISI (s)	60	135	360	600	900		60	135	360	600	900
5-min	avg	-27.5206	-31.7761	-27.2214	-18.2786	-10.8918	avg	-20.3662	-21.4588	-23.7176	-25.2014	-26.3649
	upper C.I.	10.4797	13.0753	11.9089	8.42271	5.47983	upper C.I.	1.74678	1.60594	1.5482	1.38936	1.17552
	lower C.I.	16.4077	21.0124	19.4401	13.0435	7.90563	lower C.I.	1.7165	1.68748	1.47818	1.22163	0.934458
1-hr	avg	-0.195976	-0.198032	-0.14091	-0.0892355	-0.0532153	avg	-12.0394	-19.4433	-26.2178	-20.2025	-12.5775
	upper C.I.	0.144764	0.149048	0.10835	0.0687924	0.041194	upper C.I.	4.15203	7.04312	9.32352	6.94202	4.24309
	lower C.I.	0.410933	0.449414	0.353739	0.230275	0.137751	lower C.I.	6.33507	9.00388	2.23152	8.24241	5.83032
3-hr	avg	0	0	0	0	0	avg	-8.5341	-13.7339	-18.5462	-14.3041	-8.90063
	upper C.I.	0	0	0	0	0	upper C.I.	3.24292	5.31285	6.96469	5.11357	3.08918
	lower C.I.	0	0	0	0	0	lower C.I.	4.77322	7.82729	9.6119	6.77565	4.03957

## Sheet: Panel m
Valence- and timing-dependent extinction (two-module model)
CS+ vs. CS– bias in MBON-α3 (∆ spike/s)
	Time (mins after training)		5	10	15	20	25	30	35	40	45	50	55	60	65	70	75	80	85	90	95	100	105	110	115	120	125	130	135	140	145	150	155	160	165	170	175	180
Attractive odor pair (ACV/EtA)	Extinction time (mins after training)	Control	-18.8889	-18.0803	-17.2555	-16.4595	-15.7102	-15.0122	-14.3634	-13.7596	-13.1959	-12.6677	-12.1709	-11.7021	-11.2586	-10.838	-10.4386	-10.0587	-9.69711	-9.35259	-9.02418	-8.71101	-8.41228	-8.12728	-7.85531	-7.59578	-7.34807	-7.11165	-6.88599	-6.67059	-6.46498	-6.26872	-6.08138	-5.90255	-5.73185	-5.5689	-5.41335	-5.26487
		10	-18.8889	-18.0803	NA	NA	NA	-21.842	-21.8552	-21.4472	-20.8223	-20.0969	-19.3357	-18.5739	-17.8299	-17.1124	-16.4252	-15.7693	-15.1441	-14.5484	-13.981	-13.4404	-12.9251	-12.4338	-11.9653	-11.5184	-11.0921	-10.6853	-10.2971	-9.92656	-9.57295	-9.23545	-8.9133	-8.6058	-8.31229	-8.03212	-7.76467	-7.50938
		20	-18.8889	-18.0803	-17.2555	-16.4595	NA	NA	NA	-18.2397	-17.1945	-16.2338	-15.3679	-14.5913	-13.8933	-13.2618	-12.6859	-12.1564	-11.6658	-11.2081	-10.7789	-10.3746	-9.99237	-9.63017	-9.28624	-8.95918	-8.64783	-8.35121	-8.06846	-7.79882	-7.54162	-7.29621	-7.06204	-6.83856	-6.62527	-6.42169	-6.22738	-6.0419
		30	-18.8889	-18.0803	-17.2555	-16.4595	-15.7102	-15.0122	NA	NA	NA	-14.5078	-12.3681	-10.8362	-9.72103	-8.8918	-8.2593	-7.76283	-7.36112	-7.02617	-6.73898	-6.48661	-6.26028	-6.05396	-5.86349	-5.686	-5.51945	-5.36238	-5.21372	-5.07265	-4.93855	-4.81091	-4.68931	-4.5734	-4.46287	-4.35742	-4.25681	-4.1608
		60	-18.8889	-18.0803	-17.2555	-16.4595	-15.7102	-15.0122	-14.3634	-13.7596	-13.1959	-12.6677	-12.1709	-11.7021	NA	NA	NA	-7.246	-2.97764	-0.334763	0	0	0	0	0	0	0	0	0	0	0	0	0	0	0	0	0	0
		90	-18.8889	-18.0803	-17.2555	-16.4595	-15.7102	-15.0122	-14.3634	-13.7596	-13.1959	-12.6677	-12.1709	-11.7021	-11.2586	-10.838	-10.4386	-10.0587	-9.69711	-9.35259	NA	NA	NA	-3.98202	0	0	0	0	0	0	0	0	0	0	0	0	0	0
		120	-18.8889	-18.0803	-17.2555	-16.4595	-15.7102	-15.0122	-14.3634	-13.7596	-13.1959	-12.6677	-12.1709	-11.7021	-11.2586	-10.838	-10.4386	-10.0587	-9.69711	-9.35259	-9.02418	-8.71101	-8.41228	-8.12728	-7.85531	-7.59578	NA	NA	NA	-2.38453	0	0	0	0	0	0	0	0
	Time (mins after training)		5	10	15	20	25	30	35	40	45	50	55	60	65	70	75	80	85	90	95	100	105	110	115	120	125	130	135	140	145	150	155	160	165	170	175	180
Repulsive odor pair (OCT/BEN)	Extinction time (mins after training)	Control	-11.649	-12.4621	-13.2946	-14.0986	-14.8549	-15.5587	-16.212	-16.8193	-17.3855	-17.9157	-18.4139	-18.8837	-19.3279	-19.749	-20.1488	-20.1681	-19.2574	-18.3861	-17.553	-16.757	-15.9967	-15.2706	-14.5773	-13.9154	-13.2835	-12.6802	-12.1043	-11.5545	-11.0297	-10.5287	-10.0505	-9.59399	-9.15821	-8.74223	-8.34514	-7.96609
		10	-11.649	-12.4621	NA	NA	NA	-6.49682	-5.63023	-5.58634	-6.00495	-6.67328	-7.4667	-8.31303	-9.17114	-10.0181	-10.8417	-11.6358	-12.3978	-13.127	-13.8238	-14.4891	-15.1241	-15.7301	-16.3084	-16.8602	-17.3868	-17.8895	-18.3691	-18.827	-19.264	-19.6811	-19.5846	-18.6951	-17.846	-17.0354	-16.2617	-15.523
		20	-11.649	-12.4621	-13.2946	-14.0986	NA	NA	NA	-6.01009	-4.98244	-4.85336	-5.23355	-5.89204	-6.69287	-7.55678	-8.43823	-9.31162	-10.163	-10.9853	-11.7751	-12.5315	-13.2547	-13.9455	-14.6049	-15.2343	-15.835	-16.4083	-16.9554	-17.4776	-17.9759	-18.4516	-18.9057	-18.6985	-17.8493	-17.0386	-16.2647	-15.526
		30	-11.649	-12.4621	-13.2946	-14.0986	-14.8549	-15.5587	NA	NA	NA	-6.27506	-5.33757	-5.25625	-5.65807	-6.32225	-7.11914	-7.97344	-8.84207	-9.70093	-10.537	-11.3438	-12.1183	-12.8597	-13.5683	-14.245	-14.891	-15.5075	-16.0959	-16.6573	-17.1931	-17.7045	-18.1926	-17.5533	-16.7563	-15.9954	-15.2689	-14.5755
		60	-11.649	-12.4621	-13.2946	-14.0986	-14.8549	-15.5587	-16.212	-16.8193	-17.3855	-17.9157	-18.4139	-18.8837	NA	NA	NA	-7.87447	-7.47451	-7.67771	-8.20819	-8.90577	-9.67864	-10.4751	-11.2666	-12.0381	-12.7823	-13.496	-14.1783	-14.8297	-15.451	-15.2028	-14.5191	-13.864	-13.237	-12.6374	-12.0645	-11.5172
		90	-11.649	-12.4621	-13.2946	-14.0986	-14.8549	-15.5587	-16.212	-16.8193	-17.3855	-17.9157	-18.4139	-18.8837	-19.3279	-19.749	-20.1488	-20.1681	-19.2574	-18.3861	NA	NA	NA	-9.08737	-9.09448	-9.51314	-10.141	-10.8638	-11.6185	-12.371	-13.104	-12.6627	-12.1611	-11.6549	-11.1545	-10.666	-10.193	-9.73715
		120	-11.649	-12.4621	-13.2946	-14.0986	-14.8549	-15.5587	-16.212	-16.8193	-17.3855	-17.9157	-18.4139	-18.8837	-19.3279	-19.749	-20.1488	-20.1681	-19.2574	-18.3861	-17.553	-16.757	-15.9967	-15.2706	-14.5773	-13.9154	NA	NA	NA	-6.3632	-8.18228	-9.13371	-9.54937	-9.63703	-9.52671	-9.29961	-9.00637	-8.67843
