# Supplementary material for: Dopamine-mediated interactions between short- and long-term memory dynamics
Source: Nature. 2024 Jul 22;634(8036):1141–9. doi: 10.1038/s41586-024-07819-w (PMC11525173; doi:10.1038/s41586-024-07819-w)
Supplement: Supplementary file 21 — Source Data Extended Data Fig. 11 [file 41586_2024_7819_MOESM21_ESM.xlsx]

## Sheet: Panel a
Impact of innate odor valences on memory dynamics
Memory dynamics in PPL1-γ1pedc
	Time (hrs after training)		0.0833333	0.166667	0.25	0.333333	0.416667	0.5	0.583333	0.666667	0.75	0.833333	0.916667	1	1.08333	1.16667	1.25	1.33333	1.41667	1.5	1.58333	1.66667	1.75	1.83333	1.91667	2	2.08333	2.16667	2.25	2.33333	2.41667	2.5	2.58333	2.66667	2.75	2.83333	2.91667	3	3.08333	3.16667	3.25	3.33333	3.41667	3.5	3.58333	3.66667	3.75	3.83333	3.91667
CS+ induced change in spike rate (∆ spike/s)	Odor-evoked change in spike rate in DANs (∆ spike/s)	8	5.48642	6.87501	7.71026	8.19634	8.46332	8.59417	8.64182	8.63996	8.60994	8.56519	8.51404	8.46152	8.4106	8.36291	8.31922	8.27983	8.24469	8.2136	8.18625	8.16229	8.14139	8.12319	8.10737	8.09365	8.08177	8.07148	8.06258	8.05488	8.04823	8.04249	8.03753	8.03325	8.02955	8.02636	8.0236	8.02123	8.01918	8.01741	8.01588	8.01457	8.01343	8.01245	8.0116	8.01087	8.01024	8.0097	8.00923
		6	4.34796	5.41715	6.04299	6.39258	6.57137	6.64598	6.65846	6.63525	6.5929	6.54161	6.48759	6.43449	6.38434	6.33818	6.29642	6.25908	6.22599	6.19685	6.17131	6.14901	6.12958	6.1127	6.09805	6.08536	6.07437	6.06486	6.05664	6.04953	6.0434	6.0381	6.03352	6.02957	6.02616	6.02322	6.02068	6.01849	6.0166	6.01497	6.01356	6.01235	6.0113	6.01039	6.00962	6.00894	6.00836	6.00786	6.00743
		4	3.20949	3.95928	4.37572	4.58881	4.67942	4.69779	4.6751	4.63055	4.57585	4.51802	4.46114	4.40745	4.35808	4.31346	4.27362	4.23834	4.20729	4.18011	4.15638	4.13572	4.11778	4.10221	4.08873	4.07706	4.06696	4.05824	4.0507	4.04418	4.03856	4.0337	4.02951	4.0259	4.02277	4.02008	4.01776	4.01575	4.01402	4.01253	4.01124	4.01013	4.00917	4.00834	4.00763	4.00701	4.00648	4.00602	4.00563
		2	2.07103	2.50142	2.70845	2.78505	2.78747	2.74961	2.69174	2.62584	2.5588	2.49443	2.43469	2.38042	2.33182	2.28874	2.25081	2.21759	2.18859	2.16336	2.14144	2.12244	2.10597	2.09173	2.07941	2.06876	2.05956	2.05162	2.04476	2.03884	2.03372	2.02931	2.02551	2.02222	2.01939	2.01694	2.01483	2.01301	2.01144	2.01008	2.00892	2.00791	2.00704	2.00629	2.00564	2.00508	2.0046	2.00418	2.00382
		0	0.932571	1.04355	1.04118	0.981292	0.89552	0.80142	0.708387	0.62114	0.541755	0.470842	0.408236	0.353383	0.305565	0.264021	0.228009	0.196842	0.169894	0.146612	0.126506	0.10915	0.0941699	0.0812429	0.0700887	0.0604649	0.052162	0.0449989	0.0388192	0.0334881	0.0288891	0.0249216	0.0214989	0.0185463	0.0159992	0.0138019	0.0119064	0.0102712	0.00886054	0.00764364	0.00659388	0.00568828	0.00490706	0.00423313	0.00365176	0.00315023	0.00271758	0.00234435	0.00202238
		-2	-0.20589	-0.414312	-0.626086	-0.82247	-0.996429	-1.14677	-1.27497	-1.38356	-1.47529	-1.55275	-1.61821	-1.67365	-1.72069	-1.7607	-1.79479	-1.82391	-1.84881	-1.87014	-1.88843	-1.90414	-1.91763	-1.92924	-1.93923	-1.94783	-1.95524	-1.96162	-1.96712	-1.97186	-1.97595	-1.97947	-1.98251	-1.98513	-1.98739	-1.98934	-1.99102	-1.99247	-1.99372	-1.9948	-1.99573	-1.99653	-1.99722	-1.99782	-1.99834	-1.99878	-1.99916	-1.99949	-1.99978
		-4	-1.34435	-1.87218	-2.29335	-2.62623	-2.88838	-3.09496	-3.25833	-3.38827	-3.49234	-3.57633	-3.64466	-3.70069	-3.74695	-3.78542	-3.8176	-3.84465	-3.86751	-3.88688	-3.90336	-3.91742	-3.92944	-3.93973	-3.94855	-3.95613	-3.96264	-3.96824	-3.97306	-3.97721	-3.98078	-3.98386	-3.98652	-3.9888	-3.99078	-3.99248	-3.99394	-3.99521	-3.9963	-3.99724	-3.99805	-3.99875	-3.99935	-3.99987	-4.00032	-4.00071	-4.00105	-4.00133	-4.00158
		-6	-2.48281	-3.33004	-3.96062	-4.42999	-4.78033	-5.04314	-5.24169	-5.39297	-5.50939	-5.59992	-5.67112	-5.72772	-5.77321	-5.81014	-5.8404	-5.8654	-5.8862	-5.90363	-5.9183	-5.93071	-5.94124	-5.95021	-5.95787	-5.96443	-5.97004	-5.97486	-5.979	-5.98256	-5.98562	-5.98825	-5.99052	-5.99248	-5.99416	-5.99562	-5.99687	-5.99795	-5.99888	-5.99968	-6.00037	-6.00097	-6.00148	-6.00193	-6.00231	-6.00264	-6.00293	-6.00317	-6.00339
		-8	-3.62127	-4.78791	-5.62789	-6.23375	-6.67228	-6.99133	-7.22504	-7.39768	-7.52643	-7.62351	-7.69757	-7.75476	-7.79947	-7.83486	-7.8632	-7.88615	-7.9049	-7.92038	-7.93324	-7.94399	-7.95305	-7.9607	-7.96719	-7.97272	-7.97744	-7.98148	-7.98494	-7.9879	-7.99045	-7.99264	-7.99453	-7.99615	-7.99755	-7.99875	-7.99979	-8.00069	-8.00146	-8.00212	-8.00269	-8.00319	-8.00361	-8.00398	-8.0043	-8.00457	-8.00481	-8.00501	-8.00519
	Time (hrs after training)		0.0833333	0.166667	0.25	0.333333	0.416667	0.5	0.583333	0.666667	0.75	0.833333	0.916667	1	1.08333	1.16667	1.25	1.33333	1.41667	1.5	1.58333	1.66667	1.75	1.83333	1.91667	2	2.08333	2.16667	2.25	2.33333	2.41667	2.5	2.58333	2.66667	2.75	2.83333	2.91667	3	3.08333	3.16667	3.25	3.33333	3.41667	3.5	3.58333	3.66667	3.75	3.83333	3.91667
CS– induced change in spike rate (∆ spike/s)	Odor-evoked change in spike rate in DANs (∆ spike/s)	8	4.34044	5.69177	6.57815	7.15636	7.53041	7.76939	7.91926	8.01062	8.06384	8.09244	8.1054	8.10864	8.10604	8.10014	8.09257	8.08434	8.07608	8.06818	8.06083	8.05412	8.04809	8.04271	8.03796	8.03378	8.03012	8.02693	8.02415	8.02173	8.01963	8.01782	8.01625	8.01489	8.01371	8.0127	8.01182	8.01106	8.01041	8.00984	8.00936	8.00894	8.00857	8.00826	8.00799	8.00776	8.00755	8.00738	8.00723
		6	3.25533	4.26883	4.93361	5.36727	5.64781	5.82704	5.93944	6.00797	6.04788	6.06933	6.07905	6.08148	6.07953	6.07511	6.06942	6.06325	6.05706	6.05114	6.04562	6.04059	6.03606	6.03203	6.02847	6.02533	6.02259	6.02019	6.01811	6.0163	6.01473	6.01336	6.01219	6.01117	6.01028	6.00952	6.00886	6.0083	6.00781	6.00738	6.00702	6.0067	6.00643	6.00619	6.00599	6.00582	6.00567	6.00554	6.00542
		4	2.17022	2.84588	3.28907	3.57818	3.76521	3.88469	3.95963	4.00531	4.03192	4.04622	4.0527	4.05432	4.05302	4.05007	4.04628	4.04217	4.03804	4.03409	4.03041	4.02706	4.02404	4.02135	4.01898	4.01689	4.01506	4.01346	4.01207	4.01087	4.00982	4.00891	4.00812	4.00744	4.00686	4.00635	4.00591	4.00553	4.0052	4.00492	4.00468	4.00447	4.00429	4.00413	4.00399	4.00388	4.00378	4.00369	4.00362
		2	1.08511	1.42294	1.64454	1.78909	1.8826	1.94235	1.97981	2.00266	2.01596	2.02311	2.02635	2.02716	2.02651	2.02504	2.02314	2.02108	2.01902	2.01705	2.01521	2.01353	2.01202	2.01068	2.00949	2.00844	2.00753	2.00673	2.00604	2.00543	2.00491	2.00445	2.00406	2.00372	2.00343	2.00317	2.00295	2.00277	2.0026	2.00246	2.00234	2.00223	2.00214	2.00206	2.002	2.00194	2.00189	2.00185	2.00181
		0	1.11022e-16	0	1.11022e-16	2.22045e-16	-2.22045e-16	2.22045e-16	2.22045e-16	2.22045e-16	0	2.22045e-16	2.22045e-16	0	2.22045e-16	0	2.22045e-16	0	-2.22045e-16	2.22045e-16	0	0	-2.22045e-16	-2.22045e-16	2.22045e-16	0	2.22045e-16	2.22045e-16	0	-2.22045e-16	-2.22045e-16	-2.22045e-16	4.44089e-16	2.22045e-16	-2.22045e-16	2.22045e-16	-2.22045e-16	0	0	0	0	0	2.22045e-16	0	2.22045e-16	-2.22045e-16	2.22045e-16	2.22045e-16	2.22045e-16
		-2	-1.08511	-1.42294	-1.64454	-1.78909	-1.8826	-1.94235	-1.97981	-2.00266	-2.01596	-2.02311	-2.02635	-2.02716	-2.02651	-2.02504	-2.02314	-2.02108	-2.01902	-2.01705	-2.01521	-2.01353	-2.01202	-2.01068	-2.00949	-2.00844	-2.00753	-2.00673	-2.00604	-2.00543	-2.00491	-2.00445	-2.00406	-2.00372	-2.00343	-2.00317	-2.00295	-2.00277	-2.0026	-2.00246	-2.00234	-2.00223	-2.00214	-2.00206	-2.002	-2.00194	-2.00189	-2.00185	-2.00181
		-4	-2.17022	-2.84588	-3.28907	-3.57818	-3.76521	-3.88469	-3.95963	-4.00531	-4.03192	-4.04622	-4.0527	-4.05432	-4.05302	-4.05007	-4.04628	-4.04217	-4.03804	-4.03409	-4.03041	-4.02706	-4.02404	-4.02135	-4.01898	-4.01689	-4.01506	-4.01346	-4.01207	-4.01087	-4.00982	-4.00891	-4.00812	-4.00744	-4.00686	-4.00635	-4.00591	-4.00553	-4.0052	-4.00492	-4.00468	-4.00447	-4.00429	-4.00413	-4.00399	-4.00388	-4.00378	-4.00369	-4.00362
		-6	-3.25533	-4.26883	-4.93361	-5.36727	-5.64781	-5.82704	-5.93944	-6.00797	-6.04788	-6.06933	-6.07905	-6.08148	-6.07953	-6.07511	-6.06942	-6.06325	-6.05706	-6.05114	-6.04562	-6.04059	-6.03606	-6.03203	-6.02847	-6.02533	-6.02259	-6.02019	-6.01811	-6.0163	-6.01473	-6.01336	-6.01219	-6.01117	-6.01028	-6.00952	-6.00886	-6.0083	-6.00781	-6.00738	-6.00702	-6.0067	-6.00643	-6.00619	-6.00599	-6.00582	-6.00567	-6.00554	-6.00542
		-8	-4.34044	-5.69177	-6.57815	-7.0903	-7.43946	-7.67811	-7.84121	-7.95269	-8.02888	-8.08096	-8.1054	-8.10864	-8.10604	-8.10014	-8.09257	-8.08434	-8.07608	-8.06818	-8.06083	-8.05412	-8.04809	-8.04271	-8.03796	-8.03378	-8.03012	-8.02693	-8.02415	-8.02173	-8.01963	-8.01782	-8.01625	-8.01489	-8.01371	-8.0127	-8.01182	-8.01106	-8.01041	-8.00984	-8.00936	-8.00894	-8.00857	-8.00826	-8.00799	-8.00776	-8.00755	-8.00738	-8.00723
	Time (hrs after training)		0.0833333	0.166667	0.25	0.333333	0.416667	0.5	0.583333	0.666667	0.75	0.833333	0.916667	1	1.08333	1.16667	1.25	1.33333	1.41667	1.5	1.58333	1.66667	1.75	1.83333	1.91667	2	2.08333	2.16667	2.25	2.33333	2.41667	2.5	2.58333	2.66667	2.75	2.83333	2.91667	3	3.08333	3.16667	3.25	3.33333	3.41667	3.5	3.58333	3.66667	3.75	3.83333	3.91667
CS+ vs. CS– bias (∆ spike/s)	Odor-evoked change in spike rate in DANs (∆ spike/s)	8	1.14598	1.18324	1.13211	1.03997	0.932907	0.824784	0.722562	0.629337	0.546102	0.47275	0.408633	0.35288	0.304557	0.262761	0.226657	0.195494	0.168609	0.14542	0.125421	0.108175	0.0933019	0.080476	0.0694148	0.0598751	0.0516475	0.0445511	0.0384302	0.0331507	0.0285967	0.0246685	0.0212801	0.0183571	0.0158357	0.0136607	0.0117844	0.0101659	0.00876965	0.0075652	0.00652617	0.00562986	0.00485665	0.00418963	0.00361423	0.00311785	0.00268965	0.00232025	0.00200159
		6	1.09263	1.14832	1.10938	1.0253	0.92356	0.818943	0.719018	0.627288	0.545015	0.472273	0.408534	0.353005	0.304809	0.263076	0.226995	0.195831	0.16893	0.145718	0.125692	0.108418	0.0935189	0.0806677	0.0695833	0.0600226	0.0517761	0.044663	0.0385275	0.0332351	0.0286698	0.0247318	0.0213348	0.0184044	0.0158766	0.013696	0.0118149	0.0101922	0.00879237	0.00758481	0.0065431	0.00564446	0.00486925	0.00420051	0.00362361	0.00312594	0.00269663	0.00232628	0.00200679
		4	1.03928	1.1134	1.08665	1.01063	0.914213	0.813102	0.715474	0.625238	0.543928	0.471796	0.408435	0.353131	0.305061	0.263391	0.227333	0.196168	0.169251	0.146016	0.125964	0.108662	0.0937359	0.0808594	0.0697517	0.06017	0.0519048	0.044775	0.0386247	0.0333194	0.0287429	0.024795	0.0213895	0.0184517	0.0159175	0.0137313	0.0118454	0.0102185	0.00881509	0.00760442	0.00656002	0.00565907	0.00488185	0.00421138	0.00363299	0.00313404	0.00270361	0.0023323	0.00201198
		2	0.985924	1.07848	1.06391	0.995962	0.904867	0.807261	0.711931	0.623189	0.542842	0.471319	0.408335	0.353257	0.305313	0.263706	0.227671	0.196505	0.169573	0.146314	0.126235	0.108906	0.0939529	0.0810511	0.0699202	0.0603175	0.0520334	0.0448869	0.038722	0.0334038	0.028816	0.0248583	0.0214442	0.018499	0.0159583	0.0137666	0.0118759	0.0102448	0.00883782	0.00762403	0.00657695	0.00567368	0.00489446	0.00422226	0.00364237	0.00314213	0.0027106	0.00233833	0.00201718
		0	0.932571	1.04355	1.04118	0.981292	0.89552	0.80142	0.708387	0.62114	0.541755	0.470842	0.408236	0.353383	0.305565	0.264021	0.228009	0.196842	0.169894	0.146612	0.126506	0.10915	0.0941699	0.0812429	0.0700887	0.0604649	0.052162	0.0449989	0.0388192	0.0334881	0.0288891	0.0249216	0.0214989	0.0185463	0.0159992	0.0138019	0.0119064	0.0102712	0.00886054	0.00764364	0.00659388	0.00568828	0.00490706	0.00423313	0.00365176	0.00315023	0.00271758	0.00234435	0.00202238
		-2	0.879219	1.00863	1.01845	0.966621	0.886174	0.795579	0.704843	0.619091	0.540668	0.470365	0.408136	0.353508	0.305817	0.264336	0.228347	0.197178	0.170215	0.14691	0.126778	0.109394	0.0943869	0.0814346	0.0702572	0.0606124	0.0522907	0.0451109	0.0389165	0.0335725	0.0289621	0.0249848	0.0215536	0.0185936	0.0160401	0.0138372	0.0119369	0.0102975	0.00888326	0.00766326	0.0066108	0.00570289	0.00491966	0.004244	0.00366114	0.00315832	0.00272456	0.00235038	0.00202758
		-4	0.825867	0.973708	0.995718	0.951951	0.876827	0.789737	0.701299	0.617042	0.539582	0.469888	0.408037	0.353634	0.306069	0.264651	0.228686	0.197515	0.170537	0.147208	0.127049	0.109638	0.0946039	0.0816263	0.0704257	0.0607599	0.0524193	0.0452228	0.0390137	0.0336568	0.0290352	0.0250481	0.0216083	0.0186409	0.0160809	0.0138725	0.0119673	0.0103238	0.00890598	0.00768287	0.00662773	0.00571749	0.00493227	0.00425488	0.00367052	0.00316642	0.00273155	0.0023564	0.00203278
		-6	0.772515	0.938785	0.972986	0.937281	0.86748	0.783896	0.697755	0.614993	0.538495	0.469411	0.407937	0.35376	0.306321	0.264966	0.229024	0.197852	0.170858	0.147506	0.127321	0.109882	0.0948209	0.0818181	0.0705942	0.0609073	0.0525479	0.0453348	0.039111	0.0337412	0.0291083	0.0251113	0.0216631	0.0186882	0.0161218	0.0139078	0.0119978	0.0103501	0.00892871	0.00770248	0.00664465	0.0057321	0.00494487	0.00426575	0.0036799	0.00317451	0.00273853	0.00236243	0.00203797
		-8	0.719162	0.903862	0.950254	0.856542	0.767186	0.686778	0.616169	0.555015	0.50245	0.457447	0.407838	0.353886	0.306573	0.265281	0.229362	0.198189	0.171179	0.147804	0.127592	0.110125	0.0950379	0.0820098	0.0707626	0.0610548	0.0526766	0.0454467	0.0392082	0.0338255	0.0291814	0.0251746	0.0217178	0.0187355	0.0161627	0.0139431	0.0120283	0.0103765	0.00895143	0.00772209	0.00666158	0.0057467	0.00495747	0.00427663	0.00368929	0.00318261	0.00274552	0.00236845	0.00204317
Memory dynamics in PPL1-α'2α2
	Time (hrs after training)		0.0833333	0.166667	0.25	0.333333	0.416667	0.5	0.583333	0.666667	0.75	0.833333	0.916667	1	1.08333	1.16667	1.25	1.33333	1.41667	1.5	1.58333	1.66667	1.75	1.83333	1.91667	2	2.08333	2.16667	2.25	2.33333	2.41667	2.5	2.58333	2.66667	2.75	2.83333	2.91667	3	3.08333	3.16667	3.25	3.33333	3.41667	3.5	3.58333	3.66667	3.75	3.83333	3.91667
CS+ induced change in spike rate (∆ spike/s)	Odor-evoked change in spike rate in DANs (∆ spike/s)	8	5.23212	6.29436	7.02967	7.37133	7.48105	7.45808	7.36308	7.23282	7.08925	6.94514	6.8076	6.68028	6.56476	6.46133	6.3696	6.28881	6.21801	6.15619	6.10235	6.05558	6.03643	6.08789	6.14229	6.19878	6.25665	6.3153	6.37423	6.43302	6.49133	6.54887	6.60543	6.66082	6.71489	6.76755	6.8187	6.8683	6.88744	6.88327	6.87986	6.87711	6.87493	6.87324	6.87198	6.87107	6.87049	6.87017	6.87008
		6	4.49037	5.27453	5.5675	5.59714	5.49766	5.42806	5.30739	5.1647	5.01689	4.87347	4.73946	4.61717	4.5073	4.42967	4.40396	4.39211	4.39201	4.40176	4.41966	4.44424	4.47421	4.50847	4.54606	4.58617	4.62811	4.6713	4.71525	4.75955	4.80387	4.84792	4.89147	4.93434	4.97638	5.01747	5.05752	5.09646	5.11105	5.10704	5.10374	5.10104	5.09886	5.09714	5.0958	5.09481	5.0941	5.09364	5.0934
		4	3.74861	4.33464	4.49875	4.44265	4.28149	4.07985	3.87295	3.679	3.50651	3.35854	3.23519	3.135	3.05582	2.99523	2.95084	2.92037	2.90175	2.89314	2.89289	2.89959	2.912	2.92905	2.94982	2.97355	2.99956	3.02729	3.05627	3.08609	3.11642	3.14697	3.17752	3.20787	3.23787	3.26739	3.29633	3.32461	3.33467	3.33082	3.32761	3.32496	3.32279	3.32103	3.31963	3.31854	3.31771	3.31711	3.31671
		2	3.00685	3.39475	3.43	3.28816	3.06803	2.82394	2.58468	2.36442	2.16919	2.00048	1.85748	1.73818	1.64014	1.5608	1.49772	1.44863	1.4115	1.38452	1.36613	1.35494	1.34978	1.34962	1.35359	1.36093	1.37102	1.38329	1.39729	1.41262	1.42896	1.44602	1.46356	1.4814	1.49936	1.51731	1.53515	1.55277	1.55829	1.5546	1.55149	1.54888	1.54672	1.54492	1.54346	1.54227	1.54132	1.54058	1.54002
		0	2.26509	2.45486	2.36125	2.13367	1.85456	1.56803	1.29641	1.04985	0.831868	0.642427	0.479765	0.341356	0.224454	0.126368	0.0445971	-0.0231137	-0.0787621	-0.124098	-0.160642	-0.189711	-0.212439	-0.229804	-0.242645	-0.25168	-0.257527	-0.260713	-0.261689	-0.260839	-0.258494	-0.254931	-0.25039	-0.245072	-0.239148	-0.232763	-0.226039	-0.219078	-0.218091	-0.221626	-0.224636	-0.227191	-0.229355	-0.231181	-0.232716	-0.234	-0.235067	-0.235948	-0.236667
		-2	1.40662	1.1448	0.834296	0.524075	0.236639	-0.019483	-0.242834	-0.435281	-0.600038	-0.740656	-0.897946	-1.05547	-1.19123	-1.30806	-1.40852	-1.49486	-1.56902	-1.63272	-1.68741	-1.73436	-1.77466	-1.80923	-1.83888	-1.8643	-1.88607	-1.90472	-1.92067	-1.9343	-1.94595	-1.95588	-1.96434	-1.97154	-1.97766	-1.98284	-1.98722	-1.99092	-1.99447	-1.99785	-2.00076	-2.00327	-2.00543	-2.00729	-2.00889	-2.01027	-2.01146	-2.01248	-2.01335
		-4	0.17294	-0.419617	-0.939284	-1.37988	-1.74675	-2.0495	-2.29852	-2.50341	-2.6724	-2.81232	-2.92868	-3.02589	-3.10747	-3.17622	-3.23438	-3.28373	-3.32574	-3.36159	-3.39223	-3.41848	-3.44098	-3.46031	-3.47692	-3.4912	-3.51462	-3.54872	-3.57965	-3.60777	-3.6334	-3.65683	-3.6783	-3.69802	-3.71617	-3.73292	-3.74841	-3.76277	-3.77085	-3.77407	-3.77688	-3.77934	-3.7815	-3.78339	-3.78506	-3.78654	-3.78784	-3.78901	-3.79004
		-6	-1.06074	-1.98404	-2.71286	-3.28384	-3.73014	-4.07952	-4.35421	-4.57153	-4.74476	-4.88398	-4.99681	-5.08901	-5.16493	-5.2279	-5.28046	-5.32458	-5.36179	-5.39331	-5.42009	-5.44291	-5.4624	-5.47909	-5.49339	-5.50567	-5.51622	-5.52529	-5.53309	-5.53981	-5.54559	-5.55058	-5.55488	-5.55858	-5.56177	-5.56452	-5.5669	-5.56894	-5.57071	-5.57223	-5.57354	-5.57468	-5.57565	-5.5765	-5.57722	-5.57785	-5.57839	-5.57886	-5.57926
		-8	-2.29443	-3.54845	-4.48644	-5.1878	-5.71352	-6.10954	-6.4099	-6.63966	-6.81713	-6.95565	-7.06495	-7.15212	-7.22239	-7.27958	-7.32655	-7.36543	-7.39784	-7.42502	-7.44794	-7.46734	-7.48382	-7.49787	-7.50987	-7.52014	-7.52894	-7.5365	-7.54299	-7.54858	-7.55338	-7.55752	-7.56108	-7.56415	-7.56679	-7.56907	-7.57104	-7.57273	-7.57419	-7.57545	-7.57654	-7.57748	-7.57829	-7.57898	-7.57958	-7.5801	-7.58055	-7.58094	-7.58127
	Time (hrs after training)		0.0833333	0.166667	0.25	0.333333	0.416667	0.5	0.583333	0.666667	0.75	0.833333	0.916667	1	1.08333	1.16667	1.25	1.33333	1.41667	1.5	1.58333	1.66667	1.75	1.83333	1.91667	2	2.08333	2.16667	2.25	2.33333	2.41667	2.5	2.58333	2.66667	2.75	2.83333	2.91667	3	3.08333	3.16667	3.25	3.33333	3.41667	3.5	3.58333	3.66667	3.75	3.83333	3.91667
CS– induced change in spike rate (∆ spike/s)	Odor-evoked change in spike rate in DANs (∆ spike/s)	8	2.93225	4.18867	4.97678	5.46306	5.7553	5.92338	6.01272	6.05278	6.06265	6.05466	6.03668	6.01374	5.98893	5.96414	5.94047	5.9185	5.94367	6.01749	6.09049	6.16245	6.23317	6.30246	6.37017	6.43617	6.50037	6.56269	6.62308	6.68149	6.73793	6.79237	6.84484	6.89535	6.94394	6.99062	7.03546	7.07849	7.079	7.07836	7.07796	7.07777	7.07776	7.07791	7.07819	7.07859	7.07909	7.07967	7.08033
		6	2.12047	2.74945	3.22518	3.57249	3.77976	3.8977	3.95914	3.98539	3.99613	4.05908	4.11853	4.1762	4.23304	4.28953	4.34583	4.40194	4.45775	4.51312	4.56787	4.62184	4.67487	4.72684	4.77762	4.82713	4.87528	4.92202	4.96731	5.01112	5.05345	5.09428	5.13363	5.17152	5.20795	5.24297	5.27659	5.30886	5.30925	5.30877	5.30847	5.30833	5.30832	5.30843	5.30864	5.30894	5.30932	5.30975	5.31024
		4	1.41365	1.83296	2.10498	2.28534	2.40879	2.49709	2.56391	2.6178	2.66409	2.70605	2.74568	2.78413	2.82203	2.85969	2.89722	2.93463	2.97184	3.00875	3.04525	3.08123	3.11658	3.15123	3.18508	3.21809	3.25019	3.28135	3.31154	3.34075	3.36896	3.39619	3.42242	3.44768	3.47197	3.49531	3.51773	3.53924	3.5395	3.53918	3.53898	3.53889	3.53888	3.53896	3.5391	3.5393	3.53954	3.53983	3.54016
		2	0.706824	0.916482	1.05249	1.14267	1.20439	1.24855	1.28196	1.3089	1.33204	1.35303	1.37284	1.39207	1.41101	1.42984	1.44861	1.46731	1.48592	1.50437	1.52262	1.54061	1.55829	1.57561	1.59254	1.60904	1.62509	1.64067	1.65577	1.67037	1.68448	1.69809	1.71121	1.72384	1.73598	1.74766	1.75886	1.76962	1.76975	1.76959	1.76949	1.76944	1.76944	1.76948	1.76955	1.76965	1.76977	1.76992	1.77008
		0	1.11022e-16	-3.33067e-16	0	6.66134e-16	-8.88178e-16	4.44089e-16	4.44089e-16	2.22045e-16	-6.66134e-16	-6.66134e-16	4.44089e-16	0	0	2.22045e-16	2.22045e-16	-6.66134e-16	-1.11022e-15	-4.44089e-16	-1.11022e-15	-6.66134e-16	-4.44089e-16	-4.44089e-16	-2.22045e-16	-4.44089e-16	6.66134e-16	-2.22045e-16	-1.11022e-15	-1.55431e-15	-8.88178e-16	-6.66134e-16	2.22045e-16	0	-8.88178e-16	6.66134e-16	-6.66134e-16	-1.11022e-15	-6.66134e-16	2.22045e-16	-4.44089e-16	-2.22045e-16	4.44089e-16	-8.88178e-16	2.22045e-16	-1.11022e-15	2.22045e-16	2.22045e-16	6.66134e-16
		-2	-0.706824	-0.916482	-1.10868	-1.31729	-1.44984	-1.53252	-1.58265	-1.61166	-1.62711	-1.63398	-1.63555	-1.63396	-1.63059	-1.62633	-1.62173	-1.61714	-1.61276	-1.60869	-1.60499	-1.60166	-1.59869	-1.59607	-1.59377	-1.60904	-1.62509	-1.64067	-1.65577	-1.67037	-1.68448	-1.69809	-1.71121	-1.72384	-1.73598	-1.74766	-1.75886	-1.76962	-1.76975	-1.76959	-1.76949	-1.76944	-1.76944	-1.76948	-1.76955	-1.76965	-1.76977	-1.76992	-1.77008
		-4	-1.46157	-2.31339	-2.86027	-3.20787	-3.42537	-3.55821	-3.63623	-3.67905	-3.69956	-3.70621	-3.7045	-3.698	-3.68899	-3.67892	-3.66868	-3.65878	-3.64952	-3.64105	-3.6334	-3.62658	-3.62055	-3.61523	-3.61058	-3.60651	-3.60297	-3.5999	-3.59723	-3.59491	-3.59291	-3.59118	-3.58968	-3.58839	-3.58727	-3.5863	-3.58547	-3.58475	-3.58413	-3.58359	-3.58313	-3.58273	-3.58238	-3.58209	-3.58183	-3.58161	-3.58142	-3.58125	-3.58111
		-6	-2.6393	-3.84249	-4.61187	-5.09844	-5.40091	-5.5839	-5.68981	-5.74644	-5.77202	-5.77844	-5.77345	-5.76204	-5.7474	-5.73152	-5.71562	-5.70042	-5.68628	-5.6734	-5.66182	-5.65151	-5.6424	-5.63439	-5.62739	-5.62127	-5.61595	-5.61133	-5.60732	-5.60384	-5.60084	-5.59824	-5.59599	-5.59404	-5.59237	-5.59092	-5.58967	-5.58858	-5.58765	-5.58685	-5.58615	-5.58555	-5.58504	-5.58459	-5.58421	-5.58388	-5.58359	-5.58334	-5.58313
		-8	-3.81702	-5.37159	-6.36347	-6.86364	-7.20385	-7.43637	-7.59529	-7.7039	-7.77814	-7.82888	-7.84241	-7.82609	-7.80581	-7.78412	-7.76257	-7.74205	-7.72304	-7.70575	-7.69024	-7.67644	-7.66425	-7.65355	-7.64419	-7.63603	-7.62893	-7.62276	-7.61741	-7.61277	-7.60876	-7.60529	-7.60229	-7.5997	-7.59746	-7.59553	-7.59386	-7.59242	-7.59118	-7.59011	-7.58918	-7.58838	-7.58769	-7.5871	-7.58659	-7.58614	-7.58576	-7.58543	-7.58515
	Time (hrs after training)		0.0833333	0.166667	0.25	0.333333	0.416667	0.5	0.583333	0.666667	0.75	0.833333	0.916667	1	1.08333	1.16667	1.25	1.33333	1.41667	1.5	1.58333	1.66667	1.75	1.83333	1.91667	2	2.08333	2.16667	2.25	2.33333	2.41667	2.5	2.58333	2.66667	2.75	2.83333	2.91667	3	3.08333	3.16667	3.25	3.33333	3.41667	3.5	3.58333	3.66667	3.75	3.83333	3.91667
CS+ vs. CS– bias (∆ spike/s)	Odor-evoked change in spike rate in DANs (∆ spike/s)	8	2.29988	2.10569	2.05289	1.90827	1.72575	1.53469	1.35036	1.18004	1.0266	0.890479	0.770912	0.666548	0.57583	0.497187	0.429132	0.370309	0.274338	0.138695	0.0118639	-0.10687	-0.196733	-0.214561	-0.227875	-0.237391	-0.243722	-0.247392	-0.24885	-0.248478	-0.246603	-0.243502	-0.239413	-0.234536	-0.229042	-0.223075	-0.216755	-0.210186	-0.191565	-0.195093	-0.198101	-0.20066	-0.202831	-0.204668	-0.206216	-0.207516	-0.208602	-0.209502	-0.210243
		6	2.36989	2.52509	2.34232	2.02466	1.7179	1.53036	1.34825	1.17931	1.02076	0.814389	0.620935	0.440971	0.274254	0.140135	0.0581294	-0.0098272	-0.0657394	-0.111359	-0.148206	-0.177596	-0.20066	-0.218372	-0.231567	-0.240963	-0.247173	-0.250722	-0.252059	-0.251568	-0.249575	-0.246359	-0.242157	-0.23717	-0.231569	-0.225497	-0.219076	-0.212409	-0.198196	-0.201727	-0.204735	-0.207293	-0.209462	-0.211296	-0.212841	-0.214137	-0.215218	-0.216114	-0.216849
		4	2.33496	2.50168	2.39377	2.15731	1.8727	1.58276	1.30904	1.0612	0.842419	0.652485	0.489502	0.350868	0.23379	0.135546	0.0536186	-0.014256	-0.0700803	-0.115605	-0.152351	-0.181634	-0.204586	-0.222183	-0.23526	-0.244536	-0.250624	-0.254052	-0.255269	-0.254659	-0.252548	-0.249217	-0.244902	-0.239804	-0.234095	-0.227919	-0.221397	-0.214632	-0.204828	-0.20836	-0.211368	-0.213925	-0.216093	-0.217925	-0.219466	-0.220758	-0.221835	-0.222725	-0.223455
		2	2.30002	2.47827	2.37751	2.14549	1.86363	1.5754	1.30272	1.05553	0.837143	0.647456	0.484633	0.346112	0.229122	0.130957	0.0491078	-0.0186849	-0.0744212	-0.119851	-0.156497	-0.185672	-0.208513	-0.225994	-0.238952	-0.248108	-0.254076	-0.257383	-0.258479	-0.257749	-0.255521	-0.252074	-0.247646	-0.242438	-0.236622	-0.230341	-0.223718	-0.216855	-0.211459	-0.214993	-0.218002	-0.220558	-0.222724	-0.224553	-0.226091	-0.227379	-0.228451	-0.229336	-0.230061
		0	2.26509	2.45486	2.36125	2.13367	1.85456	1.56803	1.29641	1.04985	0.831868	0.642427	0.479765	0.341356	0.224454	0.126368	0.0445971	-0.0231137	-0.0787621	-0.124098	-0.160642	-0.189711	-0.212439	-0.229804	-0.242645	-0.25168	-0.257527	-0.260713	-0.261689	-0.260839	-0.258494	-0.254931	-0.25039	-0.245072	-0.239148	-0.232763	-0.226039	-0.219078	-0.218091	-0.221626	-0.224636	-0.227191	-0.229355	-0.231181	-0.232716	-0.234	-0.235067	-0.235948	-0.236667
		-2	2.11345	2.06128	1.94297	1.84137	1.68648	1.51304	1.33981	1.17637	1.02707	0.893322	0.737603	0.578491	0.439359	0.318261	0.213207	0.122289	0.0437426	-0.0240218	-0.0824212	-0.132704	-0.175965	-0.213157	-0.245109	-0.255253	-0.260978	-0.264043	-0.264898	-0.26393	-0.261466	-0.257789	-0.253134	-0.247706	-0.241675	-0.235185	-0.22836	-0.221301	-0.224722	-0.228259	-0.231269	-0.233824	-0.235986	-0.23781	-0.239341	-0.240621	-0.241684	-0.242559	-0.243273
		-4	1.63451	1.89377	1.92099	1.82799	1.67862	1.50871	1.33771	1.17564	1.02716	0.893891	0.775823	0.67211	0.581523	0.502703	0.434301	0.375045	0.323778	0.279459	0.241171	0.208107	0.179562	0.154924	0.133662	0.115314	0.0883575	0.0511779	0.0175809	-0.0128536	-0.0404923	-0.0656547	-0.0886199	-0.109631	-0.128902	-0.146618	-0.162943	-0.17802	-0.186729	-0.190483	-0.193757	-0.196616	-0.199116	-0.201309	-0.203234	-0.20493	-0.206428	-0.207754	-0.208933
		-6	1.57855	1.85845	1.89901	1.8146	1.67077	1.50438	1.3356	1.17491	1.02726	0.89446	0.776642	0.673037	0.582472	0.503622	0.435162	0.375835	0.32449	0.280095	0.241734	0.208603	0.179996	0.155303	0.133992	0.115601	0.0997318	0.0860396	0.0742262	0.0640341	0.0552411	0.0476553	0.041111	0.0354653	0.0305948	0.0263931	0.0227684	0.0196415	0.016944	0.014617	0.0126095	0.0108778	0.00938385	0.00809509	0.00698333	0.00602425	0.00519689	0.00448316	0.00386745
		-8	1.5226	1.82313	1.87702	1.67585	1.49032	1.32683	1.18539	1.06424	0.96101	0.873228	0.77746	0.673964	0.583421	0.504542	0.436023	0.376624	0.325203	0.280731	0.242297	0.209098	0.180431	0.155682	0.134322	0.115888	0.0999808	0.0862554	0.074413	0.0641958	0.0553809	0.0477761	0.0412153	0.0355554	0.0306726	0.0264603	0.0228264	0.0196916	0.0169872	0.0146543	0.0126417	0.0109055	0.00940778	0.00811574	0.00700114	0.00603961	0.00521014	0.00449459	0.00387731
Memory dynamics in PPL1-α3
	Time (hrs after training)		0.0833333	0.166667	0.25	0.333333	0.416667	0.5	0.583333	0.666667	0.75	0.833333	0.916667	1	1.08333	1.16667	1.25	1.33333	1.41667	1.5	1.58333	1.66667	1.75	1.83333	1.91667	2	2.08333	2.16667	2.25	2.33333	2.41667	2.5	2.58333	2.66667	2.75	2.83333	2.91667	3	3.08333	3.16667	3.25	3.33333	3.41667	3.5	3.58333	3.66667	3.75	3.83333	3.91667
CS+ induced change in spike rate (∆ spike/s)	Odor-evoked change in spike rate in DANs (∆ spike/s)	8	17.5008	20.3192	21.1239	20.8384	20.0004	18.9189	17.768	16.6422	15.5894	14.6311	13.7734	13.0142	12.3472	11.7643	11.2567	10.8158	10.4335	10.1024	9.81604	9.56848	9.35459	9.16984	9.01033	8.87263	8.75377	8.6512	8.56269	8.48631	8.42041	8.36355	8.3145	8.27218	8.23567	8.20417	8.177	8.15355	8.13333	8.11588	8.10083	8.08785	8.07665	8.06698	8.05865	8.05146	8.04525	8.0399	8.03529
		6	15.4231	17.8103	18.408	18.0463	17.2065	16.1636	15.0712	14.0119	13.0267	12.1333	11.3358	10.6312	10.0132	9.47368	9.00425	8.59676	8.24364	7.93801	7.6737	7.44527	7.24794	7.07754	6.93042	6.80343	6.69384	6.59926	6.51765	6.44724	6.38648	6.33406	6.28884	6.24983	6.21617	6.18713	6.16208	6.14047	6.12183	6.10574	6.09187	6.0799	6.06957	6.06067	6.05298	6.04635	6.04064	6.0357	6.03145
		4	13.3454	15.3014	15.6921	15.2543	14.4126	13.4083	12.3744	11.3816	10.4641	9.63551	8.89817	8.2483	7.67921	7.18305	6.7518	6.37777	6.05384	5.7736	5.53135	5.32205	5.14129	4.98523	4.85051	4.73424	4.6339	4.54732	4.47262	4.40816	4.35255	4.30457	4.26318	4.22747	4.19667	4.17009	4.14716	4.12738	4.11032	4.0956	4.08291	4.07195	4.0625	4.05435	4.04732	4.04125	4.03602	4.0315	4.02761
		2	11.2677	12.7926	12.9762	12.4622	11.6188	10.6529	9.67761	8.75132	7.9014	7.13771	6.46056	5.86535	5.3452	4.89243	4.49936	4.15877	3.86403	3.6092	3.38901	3.19884	3.03465	2.89292	2.7706	2.66505	2.57397	2.49538	2.42758	2.36908	2.31862	2.27508	2.23752	2.20512	2.17717	2.15305	2.13225	2.1143	2.09882	2.08546	2.07394	2.064	2.05543	2.04803	2.04165	2.03615	2.0314	2.0273	2.02377
		0	9.19003	10.2837	10.2603	9.67015	8.82491	7.8976	6.9808	6.12103	5.33873	4.63992	4.02296	3.48241	3.01119	2.6018	2.24692	1.93978	1.67422	1.44479	1.24666	1.07562	0.927998	0.800609	0.69069	0.595852	0.514031	0.443442	0.382545	0.330009	0.284687	0.24559	0.211861	0.182765	0.157664	0.136011	0.117331	0.101217	0.0873162	0.0753243	0.0649794	0.0560552	0.0483566	0.0417154	0.0359862	0.0310439	0.0267804	0.0231024	0.0199295
		-2	7.11234	7.77483	7.54445	6.87808	6.03104	5.14227	4.284	3.49075	2.77606	2.14212	1.58536	1.09947	0.677186	0.311169	-0.00552104	-0.279218	-0.515585	-0.719618	-0.895686	-1.0476	-1.17865	-1.2917	-1.38922	-1.47334	-1.5459	-1.6085	-1.66249	-1.70907	-1.74924	-1.7839	-1.8138	-1.83959	-1.86184	-1.88103	-1.89758	-1.91187	-1.92419	-1.93482	-1.94398	-1.95189	-1.95872	-1.9646	-1.96968	-1.97406	-1.97784	-1.9811	-1.98391
		-4	5.03464	5.26596	4.82856	4.08602	3.23718	2.38693	1.58719	0.86047	0.213385	-0.355669	-0.852243	-1.28347	-1.65682	-1.97946	-2.25796	-2.49821	-2.70539	-2.88402	-3.03803	-3.17081	-3.2853	-3.38401	-3.46913	-3.54254	-3.60584	-3.66044	-3.70753	-3.74814	-3.78317	-3.81339	-3.83946	-3.86194	-3.88134	-3.89807	-3.9125	-3.92495	-3.93569	-3.94495	-3.95295	-3.95984	-3.96579	-3.97092	-3.97535	-3.97916	-3.98246	-3.9853	-3.98775
		-6	2.95695	2.75709	2.11267	1.29396	0.44331	-0.3684	-1.10961	-1.76981	-2.34929	-2.85346	-3.28985	-3.66641	-3.99083	-4.27009	-4.5104	-4.71721	-4.8952	-5.04843	-5.18038	-5.29403	-5.39194	-5.47632	-5.54904	-5.61173	-5.66578	-5.71238	-5.75256	-5.78722	-5.81711	-5.84288	-5.86512	-5.8843	-5.90084	-5.91511	-5.92742	-5.93803	-5.94719	-5.95509	-5.96191	-5.96779	-5.97286	-5.97724	-5.98101	-5.98427	-5.98708	-5.9895	-5.99159
		-8	0.879254	0.248212	-0.603215	-1.49811	-2.35056	-3.12373	-3.80642	-4.40009	-4.91196	-5.35126	-5.72745	-6.04935	-6.32483	-6.56072	-6.76285	-6.9362	-7.08501	-7.21284	-7.32272	-7.41724	-7.49859	-7.56863	-7.62895	-7.68092	-7.72571	-7.76432	-7.7976	-7.82629	-7.85104	-7.87238	-7.89078	-7.90665	-7.92034	-7.93215	-7.94233	-7.95112	-7.9587	-7.96523	-7.97087	-7.97574	-7.97993	-7.98355	-7.98668	-7.98937	-7.99169	-7.9937	-7.99543
	Time (hrs after training)		0.0833333	0.166667	0.25	0.333333	0.416667	0.5	0.583333	0.666667	0.75	0.833333	0.916667	1	1.08333	1.16667	1.25	1.33333	1.41667	1.5	1.58333	1.66667	1.75	1.83333	1.91667	2	2.08333	2.16667	2.25	2.33333	2.41667	2.5	2.58333	2.66667	2.75	2.83333	2.91667	3	3.08333	3.16667	3.25	3.33333	3.41667	3.5	3.58333	3.66667	3.75	3.83333	3.91667
CS– induced change in spike rate (∆ spike/s)	Odor-evoked change in spike rate in DANs (∆ spike/s)	8	7.99455	9.88013	10.8022	11.1604	11.1969	11.0576	10.8297	10.5648	10.2929	10.0305	9.78623	9.56388	9.36453	9.18762	9.03177	8.89518	8.77594	8.67214	8.58197	8.50377	8.43603	8.3774	8.32669	8.28287	8.24501	8.2123	8.18407	8.15969	8.13865	8.12049	8.10482	8.09129	8.07962	8.06956	8.06087	8.05338	8.04691	8.04133	8.03652	8.03237	8.02879	8.0257	8.02303	8.02073	8.01875	8.01704	8.01556
		6	5.99591	7.4101	8.10163	8.37033	8.3977	8.29317	8.12225	7.92363	7.7197	7.52289	7.33967	7.17291	7.0234	6.89071	6.77382	6.67139	6.58196	6.50411	6.43648	6.37783	6.32702	6.28305	6.24502	6.21215	6.18375	6.15923	6.13805	6.11977	6.10399	6.09037	6.07861	6.06847	6.05972	6.05217	6.04565	6.04003	6.03518	6.031	6.02739	6.02428	6.02159	6.01927	6.01727	6.01555	6.01406	6.01278	6.01167
		4	3.99727	4.94007	5.40109	5.58022	5.59847	5.52878	5.41483	5.28242	5.14646	5.01526	4.89312	4.78194	4.68226	4.59381	4.51588	4.44759	4.38797	4.33607	4.29099	4.25188	4.21801	4.1887	4.16335	4.14143	4.1225	4.10615	4.09203	4.07984	4.06932	4.06024	4.05241	4.04565	4.03981	4.03478	4.03043	4.02669	4.02346	4.02067	4.01826	4.01618	4.01439	4.01285	4.01152	4.01037	4.00937	4.00852	4.00778
		2	1.99864	2.47003	2.70054	2.79011	2.79923	2.76439	2.70742	2.64121	2.57323	2.50763	2.44656	2.39097	2.34113	2.2969	2.25794	2.2238	2.19399	2.16804	2.14549	2.12594	2.10901	2.09435	2.08167	2.07072	2.06125	2.05308	2.04602	2.03992	2.03466	2.03012	2.0262	2.02282	2.01991	2.01739	2.01522	2.01334	2.01173	2.01033	2.00913	2.00809	2.0072	2.00642	2.00576	2.00518	2.00469	2.00426	2.00389
		0	1.77636e-15	8.88178e-16	0	1.77636e-15	-1.77636e-15	3.55271e-15	1.77636e-15	3.55271e-15	1.77636e-15	0	1.77636e-15	0	3.55271e-15	0	3.55271e-15	0	-1.77636e-15	0	-1.77636e-15	0	-1.77636e-15	-1.77636e-15	1.77636e-15	0	1.77636e-15	3.55271e-15	-1.77636e-15	-1.77636e-15	-1.77636e-15	0	5.32907e-15	1.77636e-15	-1.77636e-15	1.77636e-15	-1.77636e-15	-1.77636e-15	1.77636e-15	3.55271e-15	0	0	3.55271e-15	-1.77636e-15	1.77636e-15	-1.77636e-15	1.77636e-15	1.77636e-15	1.77636e-15
		-2	-1.99864	-2.47003	-2.70054	-2.79011	-2.79923	-2.76439	-2.70742	-2.64121	-2.57323	-2.50763	-2.44656	-2.39097	-2.34113	-2.2969	-2.25794	-2.2238	-2.19399	-2.16804	-2.14549	-2.12594	-2.10901	-2.09435	-2.08167	-2.07072	-2.06125	-2.05308	-2.04602	-2.03992	-2.03466	-2.03012	-2.0262	-2.02282	-2.01991	-2.01739	-2.01522	-2.01334	-2.01173	-2.01033	-2.00913	-2.00809	-2.0072	-2.00642	-2.00576	-2.00518	-2.00469	-2.00426	-2.00389
		-4	-3.99727	-4.94007	-5.40109	-5.58022	-5.59847	-5.52878	-5.41483	-5.28242	-5.14646	-5.01526	-4.89312	-4.78194	-4.68226	-4.59381	-4.51588	-4.44759	-4.38797	-4.33607	-4.29099	-4.25188	-4.21801	-4.1887	-4.16335	-4.14143	-4.1225	-4.10615	-4.09203	-4.07984	-4.06932	-4.06024	-4.05241	-4.04565	-4.03981	-4.03478	-4.03043	-4.02669	-4.02346	-4.02067	-4.01826	-4.01618	-4.01439	-4.01285	-4.01152	-4.01037	-4.00937	-4.00852	-4.00778
		-6	-5.99591	-7.4101	-8.10163	-8.37033	-8.3977	-8.29317	-8.12225	-7.92363	-7.7197	-7.52289	-7.33967	-7.17291	-7.0234	-6.89071	-6.77382	-6.67139	-6.58196	-6.50411	-6.43648	-6.37783	-6.32702	-6.28305	-6.24502	-6.21215	-6.18375	-6.15923	-6.13805	-6.11977	-6.10399	-6.09037	-6.07861	-6.06847	-6.05972	-6.05217	-6.04565	-6.04003	-6.03518	-6.031	-6.02739	-6.02428	-6.02159	-6.01927	-6.01727	-6.01555	-6.01406	-6.01278	-6.01167
		-8	-7.99455	-9.88013	-10.8022	-10.5094	-10.3007	-10.1581	-10.0606	-9.99397	-9.94844	-9.91732	-9.78623	-9.56388	-9.36453	-9.18762	-9.03177	-8.89518	-8.77594	-8.67214	-8.58197	-8.50377	-8.43603	-8.3774	-8.32669	-8.28287	-8.24501	-8.2123	-8.18407	-8.15969	-8.13865	-8.12049	-8.10482	-8.09129	-8.07962	-8.06956	-8.06087	-8.05338	-8.04691	-8.04133	-8.03652	-8.03237	-8.02879	-8.0257	-8.02303	-8.02073	-8.01875	-8.01704	-8.01556
	Time (hrs after training)		0.0833333	0.166667	0.25	0.333333	0.416667	0.5	0.583333	0.666667	0.75	0.833333	0.916667	1	1.08333	1.16667	1.25	1.33333	1.41667	1.5	1.58333	1.66667	1.75	1.83333	1.91667	2	2.08333	2.16667	2.25	2.33333	2.41667	2.5	2.58333	2.66667	2.75	2.83333	2.91667	3	3.08333	3.16667	3.25	3.33333	3.41667	3.5	3.58333	3.66667	3.75	3.83333	3.91667
CS+ vs. CS– bias (∆ spike/s)	Odor-evoked change in spike rate in DANs (∆ spike/s)	8	9.50627	10.4391	10.3217	9.67796	8.80344	7.86137	6.93836	6.07732	5.29649	4.60057	3.98714	3.45029	2.98269	2.57669	2.22492	1.92057	1.65751	1.43027	1.23407	1.06471	0.91856	0.792447	0.683636	0.589758	0.508768	0.438897	0.378621	0.326622	0.281765	0.243067	0.209685	0.180887	0.156044	0.134613	0.116125	0.100177	0.0864185	0.0745499	0.0643113	0.0554788	0.0478594	0.0412865	0.0356162	0.0307247	0.026505	0.0228648	0.0197246
		6	9.42721	10.4002	10.3064	9.676	8.80881	7.87042	6.94897	6.08825	5.30705	4.61041	3.9961	3.45832	2.98982	2.58297	2.23042	1.92537	1.66169	1.4339	1.23722	1.06744	0.92092	0.794487	0.685399	0.591282	0.510083	0.440033	0.379602	0.327469	0.282495	0.243698	0.210229	0.181356	0.156449	0.134962	0.116427	0.100437	0.086643	0.0747435	0.0644783	0.0556229	0.0479837	0.0413937	0.0357087	0.0308045	0.0265739	0.0229242	0.0197758
		4	9.34815	10.3614	10.291	9.67405	8.81418	7.87948	6.95958	6.09918	5.31761	4.62024	4.00505	3.46635	2.99694	2.58924	2.23592	1.93018	1.66586	1.43753	1.24036	1.07017	0.923279	0.796528	0.687163	0.592805	0.511399	0.44117	0.380583	0.328316	0.283226	0.244329	0.210773	0.181826	0.156854	0.135312	0.116728	0.100697	0.0868674	0.0749371	0.0646453	0.055767	0.048108	0.0415009	0.0358012	0.0308843	0.0266427	0.0229836	0.0198271
		2	9.26909	10.3225	10.2757	9.6721	8.81955	7.88854	6.97019	6.11011	5.32817	4.63008	4.01401	3.47438	3.00407	2.59552	2.24142	1.93498	1.67004	1.44116	1.24351	1.07289	0.925639	0.798568	0.688926	0.594329	0.512715	0.442306	0.381564	0.329162	0.283957	0.244959	0.211317	0.182295	0.157259	0.135661	0.11703	0.100957	0.0870918	0.0751307	0.0648124	0.0559111	0.0482323	0.0416082	0.0358937	0.0309641	0.0267116	0.023043	0.0198783
		0	9.19003	10.2837	10.2603	9.67015	8.82491	7.8976	6.9808	6.12103	5.33873	4.63992	4.02296	3.48241	3.01119	2.6018	2.24692	1.93978	1.67422	1.44479	1.24666	1.07562	0.927998	0.800609	0.69069	0.595852	0.514031	0.443442	0.382545	0.330009	0.284687	0.24559	0.211861	0.182765	0.157664	0.136011	0.117331	0.101217	0.0873162	0.0753243	0.0649794	0.0560552	0.0483566	0.0417154	0.0359862	0.0310439	0.0267804	0.0231024	0.0199295
		-2	9.11098	10.2449	10.245	9.66819	8.83028	7.90666	6.99141	6.13196	5.34929	4.64976	4.03192	3.49044	3.01832	2.60807	2.25242	1.94458	1.6784	1.44842	1.24981	1.07835	0.930358	0.802649	0.692453	0.597376	0.515347	0.444578	0.383525	0.330856	0.285418	0.24622	0.212405	0.183234	0.158069	0.13636	0.117633	0.101477	0.0875407	0.0755179	0.0651464	0.0561993	0.0484809	0.0418226	0.0360788	0.0311237	0.0268492	0.0231618	0.0199808
		-4	9.03192	10.206	10.2296	9.66624	8.83565	7.91571	7.00202	6.14289	5.35985	4.65959	4.04087	3.49847	3.02544	2.61435	2.25792	1.94938	1.68258	1.45205	1.25295	1.08107	0.932717	0.804689	0.694217	0.5989	0.516663	0.445715	0.384506	0.331702	0.286149	0.246851	0.212949	0.183704	0.158474	0.13671	0.117934	0.101738	0.0877651	0.0757116	0.0653134	0.0563434	0.0486053	0.0419299	0.0361713	0.0312036	0.0269181	0.0232212	0.020032
		-6	8.95286	10.1672	10.2143	9.66429	8.84101	7.92477	7.01263	6.15382	5.37041	4.66943	4.04983	3.5065	3.03257	2.62063	2.26342	1.95418	1.68676	1.45568	1.2561	1.0838	0.935076	0.80673	0.69598	0.600423	0.517979	0.446851	0.385487	0.332549	0.286879	0.247481	0.213494	0.184173	0.158879	0.137059	0.118236	0.101998	0.0879895	0.0759052	0.0654805	0.0564875	0.0487296	0.0420371	0.0362638	0.0312834	0.026987	0.0232806	0.0200833
		-8	8.8738	10.1283	10.199	9.01126	7.95014	7.03434	6.25418	5.59388	5.03648	4.56606	4.05878	3.51453	3.03969	2.6269	2.26892	1.95898	1.69094	1.45931	1.25925	1.08653	0.937436	0.80877	0.697744	0.601947	0.519295	0.447987	0.386468	0.333395	0.28761	0.248112	0.214038	0.184643	0.159285	0.137409	0.118537	0.102258	0.0882139	0.0760988	0.0656475	0.0566316	0.0488539	0.0421444	0.0363563	0.0313632	0.0270558	0.02334	0.0201345
Memory dynamics in MBON-γ1pedc
	Time (hrs after training)		0.0833333	0.166667	0.25	0.333333	0.416667	0.5	0.583333	0.666667	0.75	0.833333	0.916667	1	1.08333	1.16667	1.25	1.33333	1.41667	1.5	1.58333	1.66667	1.75	1.83333	1.91667	2	2.08333	2.16667	2.25	2.33333	2.41667	2.5	2.58333	2.66667	2.75	2.83333	2.91667	3	3.08333	3.16667	3.25	3.33333	3.41667	3.5	3.58333	3.66667	3.75	3.83333	3.91667
Learning-induced change in CS+ response (∆ spike/s)	Odor-evoked change in spike rate in DANs (∆ spike/s)	8	-50.3772	-49.7029	-46.3009	-41.7849	-37.0124	-32.4166	-28.1957	-24.4213	-21.0987	-18.2017	-15.69	-13.5197	-11.6481	-10.0358	-8.64732	-7.4519	-6.42262	-5.53624	-4.77278	-4.11505	-3.5483	-3.05986	-2.63883	-2.27586	-1.96291	-1.69306	-1.46035	-1.25966	-1.08657	-0.93728	-0.808513	-0.697444	-0.601638	-0.518996	-0.447708	-0.386214	-0.333167	-0.287408	-0.247933	-0.213881	-0.184506	-0.159165	-0.137305	-0.118448	-0.10218	-0.0881466	-0.0760406
		6	-47.636	-46.6355	-43.2405	-38.9005	-34.3801	-30.0609	-26.1135	-22.5955	-19.5063	-16.8177	-14.49	-12.481	-10.75	-9.2597	-7.97712	-6.87332	-5.92324	-5.10529	-4.40093	-3.79422	-3.2715	-2.82105	-2.43281	-2.09813	-1.80959	-1.56079	-1.34625	-1.16123	-1.00165	-0.864027	-0.74532	-0.64293	-0.554611	-0.478427	-0.412711	-0.356024	-0.307123	-0.26494	-0.228552	-0.197161	-0.170082	-0.146723	-0.126572	-0.109188	-0.0941921	-0.0812557	-0.0700961
		4	-44.8949	-43.5682	-40.1801	-36.0161	-31.7479	-27.7053	-24.0313	-20.7698	-17.9139	-15.4337	-13.2901	-11.4423	-9.85181	-8.48365	-7.30692	-6.29473	-5.42386	-4.67435	-4.02908	-3.47339	-2.9947	-2.58225	-2.2268	-1.9204	-1.65627	-1.42852	-1.23214	-1.06279	-0.916739	-0.790774	-0.682127	-0.588416	-0.507583	-0.437859	-0.377714	-0.325833	-0.281079	-0.242473	-0.20917	-0.180441	-0.155659	-0.13428	-0.115838	-0.0999284	-0.0862042	-0.0743648	-0.0641516
		2	-42.1537	-40.5008	-37.1197	-33.1318	-29.1156	-25.3496	-21.9491	-18.944	-16.3215	-14.0498	-12.0901	-10.4036	-8.95365	-7.7076	-6.63672	-5.71614	-4.92448	-4.24341	-3.65723	-3.15256	-2.7179	-2.34345	-2.02078	-1.74268	-1.50294	-1.29626	-1.11804	-0.964358	-0.831824	-0.717521	-0.618934	-0.533901	-0.460556	-0.39729	-0.342717	-0.295642	-0.255035	-0.220006	-0.189788	-0.163721	-0.141235	-0.121837	-0.105104	-0.0906688	-0.0782162	-0.067474	-0.0582071
		0	-39.4126	-37.4334	-34.0593	-30.2474	-26.4834	-22.994	-19.8669	-17.1183	-14.7291	-12.6658	-10.8902	-9.36487	-8.05549	-6.93155	-5.96652	-5.13756	-4.4251	-3.81246	-3.28539	-2.83173	-2.44111	-2.10465	-1.81477	-1.56495	-1.34962	-1.16399	-1.00394	-0.865925	-0.746909	-0.644267	-0.555742	-0.479387	-0.413529	-0.356721	-0.30772	-0.265452	-0.22899	-0.197538	-0.170406	-0.147002	-0.126812	-0.109395	-0.0943702	-0.0814092	-0.0702283	-0.0605831	-0.0522626
		-2	-36.6714	-34.366	-30.9989	-27.363	-23.8511	-20.6383	-17.7847	-15.2925	-13.1367	-11.2818	-9.69023	-8.32615	-7.15732	-6.1555	-5.29632	-4.55897	-3.92572	-3.38152	-2.91354	-2.5109	-2.16431	-1.86585	-1.60875	-1.38722	-1.1963	-1.03172	-0.889832	-0.767491	-0.661994	-0.571014	-0.492549	-0.424873	-0.366501	-0.316153	-0.272723	-0.235261	-0.202946	-0.175071	-0.151025	-0.130282	-0.112388	-0.0969521	-0.0836364	-0.0721495	-0.0622404	-0.0536922	-0.0463181
		-4	-33.9302	-31.2987	-27.9385	-24.4787	-21.2189	-18.2827	-15.7025	-13.4668	-11.5443	-9.89785	-8.49029	-7.28743	-6.25916	-5.37945	-4.62612	-3.98038	-3.42635	-2.95057	-2.54169	-2.19007	-1.88751	-1.62705	-1.40273	-1.20949	-1.04297	-0.899452	-0.775729	-0.669058	-0.577079	-0.497761	-0.429356	-0.370359	-0.319474	-0.275584	-0.237726	-0.205071	-0.176902	-0.152603	-0.131643	-0.113562	-0.0979644	-0.0845094	-0.0729025	-0.0628899	-0.0542525	-0.0468013	-0.0403736
		-6	-31.1891	-28.2313	-24.8781	-21.5943	-18.5866	-15.927	-13.6203	-11.641	-9.95188	-8.51388	-7.29034	-6.24872	-5.36099	-4.60339	-3.95592	-3.4018	-2.92697	-2.51963	-2.16985	-1.86924	-1.61071	-1.38824	-1.19672	-1.03177	-0.889652	-0.767185	-0.661625	-0.570625	-0.492164	-0.424507	-0.366163	-0.315845	-0.272447	-0.235015	-0.202729	-0.17488	-0.150858	-0.130136	-0.112261	-0.096842	-0.0835408	-0.0720668	-0.0621687	-0.0536302	-0.0462645	-0.0399105	-0.0344291
		-8	-28.4479	-25.1639	-21.8177	-18.7099	-15.9544	-13.5714	-11.5381	-9.81526	-8.35947	-7.12991	-6.09039	-5.21	-4.46283	-3.82734	-3.28572	-2.82321	-2.42759	-2.08868	-1.798	-1.54841	-1.33391	-1.14944	-0.990703	-0.854037	-0.736329	-0.634917	-0.547522	-0.472191	-0.407249	-0.351254	-0.30297	-0.261331	-0.225419	-0.194447	-0.167732	-0.144689	-0.124813	-0.107669	-0.0928795	-0.0801221	-0.0691172	-0.0596241	-0.0514349	-0.0443706	-0.0382766	-0.0330196	-0.0284846
	Time (hrs after training)		0.0833333	0.166667	0.25	0.333333	0.416667	0.5	0.583333	0.666667	0.75	0.833333	0.916667	1	1.08333	1.16667	1.25	1.33333	1.41667	1.5	1.58333	1.66667	1.75	1.83333	1.91667	2	2.08333	2.16667	2.25	2.33333	2.41667	2.5	2.58333	2.66667	2.75	2.83333	2.91667	3	3.08333	3.16667	3.25	3.33333	3.41667	3.5	3.58333	3.66667	3.75	3.83333	3.91667
Learning-induced change in CS– response (∆ spike/s)	Odor-evoked change in spike rate in DANs (∆ spike/s)	8	-26.7748	-23.2345	-19.8533	-16.8294	-14.2161	-11.9992	-10.1361	-8.57683	-7.27268	-6.18056	-5.26382	-4.49204	-3.84027	-3.2882	-2.81924	-2.4199	-2.07907	-1.78763	-1.53803	-1.32396	-1.14018	-0.982235	-0.846406	-0.729521	-0.62889	-0.542216	-0.467542	-0.403188	-0.347717	-0.299895	-0.258662	-0.223106	-0.192444	-0.165999	-0.143191	-0.123518	-0.10655	-0.0919131	-0.0792876	-0.0683969	-0.0590023	-0.0508983	-0.0439075	-0.037877	-0.0326748	-0.0281871	-0.0243158
		6	-24.1086	-20.1786	-16.7714	-13.9079	-11.5409	-9.60005	-8.01264	-6.71321	-5.64628	-4.76649	-4.03745	-3.43025	-2.92205	-2.49475	-2.13398	-1.82828	-1.56843	-1.34697	-1.15779	-0.995888	-0.857124	-0.738038	-0.635735	-0.547777	-0.472102	-0.40696	-0.350859	-0.30253	-0.260883	-0.224986	-0.194041	-0.16736	-0.144353	-0.124513	-0.107403	-0.0926453	-0.0799168	-0.0689379	-0.0594678	-0.0512991	-0.0442527	-0.0381744	-0.0329311	-0.028408	-0.0245063	-0.0211405	-0.018237
		4	-21.4425	-17.1227	-13.6894	-10.9864	-8.86574	-7.20091	-5.88913	-4.84958	-4.01988	-3.35242	-2.81107	-2.36847	-2.00383	-1.7013	-1.44872	-1.23667	-1.0578	-0.906298	-0.777545	-0.667812	-0.574072	-0.493841	-0.425064	-0.366033	-0.315314	-0.271703	-0.234177	-0.201872	-0.174048	-0.150077	-0.12942	-0.111614	-0.0962632	-0.0830278	-0.0716147	-0.0617724	-0.0532839	-0.0459627	-0.039648	-0.0342013	-0.0295031	-0.0254505	-0.0219547	-0.0189391	-0.0163378	-0.0140938	-0.0121581
		2	-18.7764	-14.0667	-10.6075	-8.06491	-6.19055	-4.80177	-3.76562	-2.98596	-2.39348	-1.93834	-1.5847	-1.30668	-1.0856	-0.907848	-0.763452	-0.645054	-0.54716	-0.46563	-0.397303	-0.339737	-0.291021	-0.249644	-0.214394	-0.184289	-0.158527	-0.136446	-0.117495	-0.101213	-0.0872138	-0.0751683	-0.0647984	-0.0558674	-0.048173	-0.0415422	-0.0358267	-0.0308994	-0.026651	-0.0229875	-0.0198282	-0.0171035	-0.0147535	-0.0127266	-0.0109783	-0.00947018	-0.00816934	-0.00704721	-0.00607925
		0	-16.1102	-11.0108	-7.52551	-5.14343	-3.51536	-2.40263	-1.64212	-1.12233	-0.767076	-0.52427	-0.358321	-0.2449	-0.167381	-0.114399	-0.0781881	-0.0534389	-0.0365237	-0.0249627	-0.0170612	-0.0116607	-0.00796972	-0.00544703	-0.00372286	-0.00254445	-0.00173905	-0.00118858	-0.000812354	-0.000555217	-0.000379472	-0.000259356	-0.000177261	-0.000121152	-8.28034e-05	-5.65933e-05	-3.86796e-05	-2.64362e-05	-1.80683e-05	-1.2349e-05	-8.44015e-06	-5.76856e-06	-3.94262e-06	-2.69465e-06	-1.8417e-06	-1.25874e-06	-8.60306e-07	-5.8799e-07	-4.01871e-07
		-2	-13.4441	-7.95486	-4.44355	-2.22195	-0.840169	-0.00349115	0.48139	0.741293	0.859325	0.889803	0.868054	0.816883	0.750841	0.67905	0.607076	0.538176	0.474113	0.415705	0.363181	0.316415	0.275082	0.23875	0.206948	0.1792	0.155049	0.134068	0.11587	0.100103	0.0864549	0.0746496	0.0644439	0.0556251	0.0480074	0.041429	0.0357494	0.0308465	0.0266148	0.0229628	0.0198114	0.017092	0.0147456	0.0127212	0.0109746	0.00946767	0.00816761	0.00704604	0.00607845
		-4	-10.778	-4.89892	-1.36159	0.699531	1.83502	2.39565	2.6049	2.60492	2.48573	2.30388	2.09443	1.87867	1.66906	1.4725	1.29234	1.12979	0.984749	0.856372	0.743422	0.644491	0.558133	0.482947	0.417618	0.360944	0.311836	0.269325	0.232552	0.200761	0.173289	0.149558	0.129065	0.111371	0.0960976	0.0829146	0.0715374	0.0617195	0.0532478	0.045938	0.0396312	0.0341898	0.0294952	0.0254451	0.021951	0.0189366	0.0163361	0.0140927	0.0121573
		-6	-8.11182	-1.84298	1.72037	3.62101	4.51022	4.79479	4.7284	4.46854	4.11213	3.71795	3.3208	2.94045	2.58729	2.26595	1.9776	1.7214	1.49539	1.29704	1.12366	0.972567	0.841184	0.727144	0.628289	0.542688	0.468624	0.404582	0.349235	0.301419	0.260124	0.224467	0.193686	0.167118	0.144188	0.1244	0.107325	0.0925924	0.0798807	0.0689132	0.059451	0.0512876	0.0442448	0.038169	0.0329274	0.0284055	0.0245046	0.0211393	0.0182362
		-8	-5.44568	1.21296	4.80232	4.83515	4.83515	4.83515	4.83515	4.83515	4.83515	4.83515	4.54718	4.00223	3.50551	3.0594	2.66287	2.31302	2.00602	1.73771	1.50391	1.30064	1.12424	0.971341	0.83896	0.724432	0.625412	0.539839	0.465917	0.402077	0.346958	0.299376	0.258307	0.222864	0.192278	0.165886	0.143113	0.123465	0.106514	0.0918884	0.0792708	0.0683853	0.0589944	0.0508929	0.0439038	0.0378744	0.032673	0.0281859	0.024315
	Time (hrs after training)		0.0833333	0.166667	0.25	0.333333	0.416667	0.5	0.583333	0.666667	0.75	0.833333	0.916667	1	1.08333	1.16667	1.25	1.33333	1.41667	1.5	1.58333	1.66667	1.75	1.83333	1.91667	2	2.08333	2.16667	2.25	2.33333	2.41667	2.5	2.58333	2.66667	2.75	2.83333	2.91667	3	3.08333	3.16667	3.25	3.33333	3.41667	3.5	3.58333	3.66667	3.75	3.83333	3.91667
CS+ vs. CS– bias (∆ spike/s)	Odor-evoked change in spike rate in DANs (∆ spike/s)	8	-23.6024	-26.4684	-26.4476	-24.9555	-22.7963	-20.4174	-18.0596	-15.8444	-13.8261	-12.0211	-10.4262	-9.0277	-7.80787	-6.74756	-5.82808	-5.03201	-4.34355	-3.74861	-3.23475	-2.79109	-2.40813	-2.07762	-1.79242	-1.54634	-1.33402	-1.15084	-0.992808	-0.856471	-0.738853	-0.637385	-0.549851	-0.474338	-0.409194	-0.352997	-0.304517	-0.262696	-0.226618	-0.195495	-0.168646	-0.145484	-0.125504	-0.108267	-0.0933979	-0.0805708	-0.0695053	-0.0599595	-0.0517247
		6	-23.5274	-26.4569	-26.4691	-24.9926	-22.8392	-20.4609	-18.1009	-15.8823	-13.8601	-12.0512	-10.4526	-9.05077	-7.82793	-6.76495	-5.84314	-5.04503	-4.35481	-3.75833	-3.24314	-2.79833	-2.41438	-2.08302	-1.79708	-1.55036	-1.33749	-1.15383	-0.995387	-0.858696	-0.740772	-0.639041	-0.551279	-0.47557	-0.410257	-0.353914	-0.305308	-0.263378	-0.227206	-0.196002	-0.169084	-0.145862	-0.12583	-0.108548	-0.0936405	-0.08078	-0.0696858	-0.0601153	-0.0518591
		4	-23.4524	-26.4455	-26.4907	-25.0297	-22.8821	-20.5044	-18.1422	-15.9202	-13.8941	-12.0813	-10.479	-9.07383	-7.84799	-6.78235	-5.8582	-5.05806	-4.36606	-3.76805	-3.25154	-2.80558	-2.42063	-2.08841	-1.80173	-1.55437	-1.34095	-1.15682	-0.997966	-0.86092	-0.742691	-0.640697	-0.552708	-0.476802	-0.41132	-0.354831	-0.306099	-0.264061	-0.227795	-0.19651	-0.169522	-0.14624	-0.126156	-0.10883	-0.0938831	-0.0809893	-0.0698664	-0.060271	-0.0519935
		2	-23.3774	-26.4341	-26.5123	-25.0669	-22.9251	-20.5479	-18.1835	-15.9581	-13.928	-12.1114	-10.5054	-9.0969	-7.86805	-6.79975	-5.87327	-5.07109	-4.37732	-3.77778	-3.25993	-2.81282	-2.42688	-2.09381	-1.80639	-1.55839	-1.34442	-1.15981	-1.00054	-0.863145	-0.74461	-0.642352	-0.554136	-0.478034	-0.412383	-0.355748	-0.30689	-0.264743	-0.228384	-0.197018	-0.16996	-0.146618	-0.126482	-0.109111	-0.0941257	-0.0811986	-0.0700469	-0.0604268	-0.0521278
		0	-23.3023	-26.4226	-26.5338	-25.104	-22.968	-20.5913	-18.2248	-15.9959	-13.962	-12.1415	-10.5319	-9.11997	-7.8881	-6.81715	-5.88833	-5.08412	-4.38858	-3.7875	-3.26833	-2.82007	-2.43314	-2.0992	-1.81104	-1.5624	-1.34788	-1.1628	-1.00312	-0.86537	-0.74653	-0.644008	-0.555564	-0.479266	-0.413446	-0.356665	-0.307681	-0.265425	-0.228972	-0.197526	-0.170398	-0.146996	-0.126808	-0.109392	-0.0943683	-0.0814079	-0.0702275	-0.0605825	-0.0522622
		-2	-23.2273	-26.4112	-26.5554	-25.1411	-23.011	-20.6348	-18.2661	-16.0338	-13.996	-12.1716	-10.5583	-9.14303	-7.90816	-6.83455	-5.9034	-5.09715	-4.39984	-3.79722	-3.27672	-2.82731	-2.43939	-2.1046	-1.8157	-1.56642	-1.35135	-1.16579	-1.0057	-0.867594	-0.748449	-0.645664	-0.556993	-0.480498	-0.414509	-0.357582	-0.308472	-0.266108	-0.229561	-0.198034	-0.170836	-0.147374	-0.127134	-0.109673	-0.0946109	-0.0816172	-0.070408	-0.0607383	-0.0523965
		-4	-23.1523	-26.3998	-26.5769	-25.1782	-23.0539	-20.6783	-18.3074	-16.0717	-14.03	-12.2017	-10.5847	-9.1661	-7.92822	-6.85194	-5.91846	-5.11017	-4.4111	-3.80695	-3.28512	-2.83456	-2.44564	-2.10999	-1.82035	-1.57044	-1.35481	-1.16878	-1.00828	-0.869819	-0.750368	-0.647319	-0.558421	-0.48173	-0.415572	-0.358499	-0.309263	-0.26679	-0.23015	-0.198541	-0.171274	-0.147752	-0.12746	-0.109955	-0.0948535	-0.0818265	-0.0705885	-0.060894	-0.0525309
		-6	-23.0773	-26.3883	-26.5985	-25.2153	-23.0969	-20.7218	-18.3487	-16.1096	-14.064	-12.2318	-10.6111	-9.18917	-7.94828	-6.86934	-5.93352	-5.1232	-4.42235	-3.81667	-3.29351	-2.8418	-2.45189	-2.11539	-1.82501	-1.57445	-1.35828	-1.17177	-1.01086	-0.872044	-0.752287	-0.648975	-0.559849	-0.482963	-0.416635	-0.359416	-0.310054	-0.267472	-0.230738	-0.199049	-0.171712	-0.14813	-0.127786	-0.110236	-0.0950961	-0.0820358	-0.0707691	-0.0610498	-0.0526653
		-8	-23.0023	-26.3769	-26.62	-23.5451	-20.7895	-18.4065	-16.3733	-14.6504	-13.1946	-11.9651	-10.6376	-9.21224	-7.96834	-6.88674	-5.94859	-5.13623	-4.43361	-3.82639	-3.3019	-2.84905	-2.45815	-2.12078	-1.82966	-1.57847	-1.36174	-1.17476	-1.01344	-0.874269	-0.754207	-0.650631	-0.561277	-0.484195	-0.417698	-0.360332	-0.310846	-0.268155	-0.231327	-0.199557	-0.17215	-0.148507	-0.128112	-0.110517	-0.0953387	-0.0822451	-0.0709496	-0.0612055	-0.0527996
Memory dynamics in MBON-α2sc
	Time (hrs after training)		0.0833333	0.166667	0.25	0.333333	0.416667	0.5	0.583333	0.666667	0.75	0.833333	0.916667	1	1.08333	1.16667	1.25	1.33333	1.41667	1.5	1.58333	1.66667	1.75	1.83333	1.91667	2	2.08333	2.16667	2.25	2.33333	2.41667	2.5	2.58333	2.66667	2.75	2.83333	2.91667	3	3.08333	3.16667	3.25	3.33333	3.41667	3.5	3.58333	3.66667	3.75	3.83333	3.91667
Learning-induced change in CS+ response (∆ spike/s)	Odor-evoked change in spike rate in DANs (∆ spike/s)	8	-12.055	-14.1246	-14.1246	-14.1246	-14.1246	-14.1246	-14.1246	-14.1246	-14.1246	-14.1246	-14.1246	-14.1246	-14.1246	-14.1246	-14.1246	-14.1246	-14.1246	-14.1246	-14.1246	-14.1246	-13.99	-13.4462	-12.9136	-12.3936	-11.8874	-11.3957	-10.9191	-10.4579	-10.0123	-9.58238	-9.16805	-8.76918	-8.38555	-8.01688	-7.66286	-7.32312	-7.17853	-7.18362	-7.18682	-7.18837	-7.18852	-7.18744	-7.18532	-7.18229	-7.17849	-7.17401	-7.16896
		6	-8.96636	-10.7052	-12.1693	-13.3098	-14.1246	-14.1246	-14.1246	-14.1246	-14.1246	-14.1246	-14.1246	-14.1246	-14.1246	-13.9989	-13.6195	-13.2195	-12.8057	-12.3835	-11.9574	-11.5309	-11.1068	-10.6876	-10.275	-9.8705	-9.47526	-9.09013	-8.71577	-8.35265	-8.00106	-7.66119	-7.33312	-7.01682	-6.7122	-6.41914	-6.13742	-5.86682	-5.75262	-5.75837	-5.76236	-5.76484	-5.76602	-5.76607	-5.76516	-5.76341	-5.76094	-5.75785	-5.75423
		4	-5.87772	-6.78403	-7.74388	-8.60413	-9.30746	-9.84367	-10.2239	-10.4677	-10.596	-10.629	-10.5843	-10.477	-10.3198	-10.1234	-9.89644	-9.64627	-9.37887	-9.09916	-8.81125	-8.51848	-8.22365	-7.929	-7.63641	-7.34737	-7.06309	-6.78452	-6.51243	-6.24738	-5.9898	-5.74	-5.49818	-5.26446	-5.03886	-4.82139	-4.61198	-4.41052	-4.32671	-4.33311	-4.3379	-4.34131	-4.34352	-4.3447	-4.34499	-4.34452	-4.34339	-4.34169	-4.33951
		2	-2.78908	-2.86281	-3.31846	-3.89845	-4.47333	-4.98329	-5.40557	-5.73634	-5.98092	-6.14848	-6.24931	-6.29348	-6.29026	-6.24785	-6.1734	-6.07305	-5.95203	-5.81479	-5.66509	-5.50609	-5.34046	-5.17042	-4.99783	-4.82424	-4.65092	-4.47892	-4.30908	-4.14211	-3.97854	-3.81881	-3.66325	-3.51209	-3.36552	-3.22365	-3.08654	-2.95421	-2.90081	-2.90786	-2.91344	-2.91777	-2.92102	-2.92333	-2.92483	-2.92564	-2.92584	-2.92554	-2.92478
		0	0.299561	1.05842	1.10696	0.807218	0.360802	-0.122911	-0.587183	-1.00499	-1.3658	-1.66795	-1.91435	-2.11002	-2.26074	-2.37235	-2.45037	-2.49982	-2.52519	-2.53041	-2.51893	-2.49369	-2.45727	-2.41183	-2.35925	-2.30111	-2.23875	-2.17331	-2.10574	-2.03684	-1.96728	-1.89762	-1.82831	-1.75973	-1.69218	-1.62591	-1.5611	-1.49791	-1.4749	-1.4826	-1.48899	-1.49424	-1.49852	-1.50196	-1.50467	-1.50675	-1.5083	-1.50938	-1.51006
		-2	2.65544	2.65544	2.65544	2.65544	2.65544	2.65544	2.65544	2.65544	2.65544	2.65544	2.42061	2.07345	1.76879	1.50316	1.27267	1.07341	0.901655	0.753964	0.627235	0.5187	0.42592	0.346752	0.279328	0.22202	0.173419	0.1323	0.0976085	0.0684298	0.0439761	0.023568	0.00661969	-0.007373	-0.0188442	-0.0281672	-0.035663	-0.0416076	-0.0489953	-0.0573442	-0.0645283	-0.0707076	-0.0760201	-0.0805848	-0.0845044	-0.0878676	-0.0907507	-0.0932198	-0.0953316
		-4	2.65544	2.65544	2.65544	2.65544	2.65544	2.65544	2.65544	2.65544	2.65544	2.65544	2.65544	2.65544	2.65544	2.65544	2.65544	2.65544	2.65544	2.65544	2.65544	2.65544	2.65544	2.65544	2.65544	2.65544	2.58559	2.43791	2.30095	2.1737	2.05524	1.94476	1.84155	1.74499	1.6545	1.56958	1.48978	1.4147	1.37691	1.36791	1.35993	1.35283	1.34648	1.34079	1.33566	1.33102	1.3268	1.32294	1.31939
		-6	2.65544	2.65544	2.65544	2.65544	2.65544	2.65544	2.65544	2.65544	2.65544	2.65544	2.65544	2.65544	2.65544	2.65544	2.65544	2.65544	2.65544	2.65544	2.65544	2.65544	2.65544	2.65544	2.65544	2.65544	2.65544	2.65544	2.65544	2.65544	2.65544	2.65544	2.65544	2.65544	2.65544	2.65544	2.65544	2.65544	2.65544	2.65544	2.65544	2.65544	2.65544	2.65544	2.65544	2.65544	2.65544	2.65544	2.65544
		-8	2.65544	2.65544	2.65544	2.65544	2.65544	2.65544	2.65544	2.65544	2.65544	2.65544	2.65544	2.65544	2.65544	2.65544	2.65544	2.65544	2.65544	2.65544	2.65544	2.65544	2.65544	2.65544	2.65544	2.65544	2.65544	2.65544	2.65544	2.65544	2.65544	2.65544	2.65544	2.65544	2.65544	2.65544	2.65544	2.65544	2.65544	2.65544	2.65544	2.65544	2.65544	2.65544	2.65544	2.65544	2.65544	2.65544	2.65544
	Time (hrs after training)		0.0833333	0.166667	0.25	0.333333	0.416667	0.5	0.583333	0.666667	0.75	0.833333	0.916667	1	1.08333	1.16667	1.25	1.33333	1.41667	1.5	1.58333	1.66667	1.75	1.83333	1.91667	2	2.08333	2.16667	2.25	2.33333	2.41667	2.5	2.58333	2.66667	2.75	2.83333	2.91667	3	3.08333	3.16667	3.25	3.33333	3.41667	3.5	3.58333	3.66667	3.75	3.83333	3.91667
Learning-induced change in CS– response (∆ spike/s)	Odor-evoked change in spike rate in DANs (∆ spike/s)	8	-14.1246	-14.1246	-14.1246	-14.1246	-14.1246	-14.1246	-14.1246	-14.1246	-14.1246	-14.1246	-14.1246	-14.1246	-14.1246	-14.1246	-14.1246	-14.1246	-13.841	-13.2647	-12.706	-12.1656	-11.6437	-11.1406	-10.656	-10.1899	-9.74193	-9.31171	-8.89884	-8.50285	-8.12328	-7.7596	-7.41131	-7.07788	-6.75878	-6.4535	-6.16151	-5.88231	-5.87126	-5.86855	-5.86524	-5.86141	-5.85714	-5.85248	-5.84748	-5.84221	-5.83669	-5.83096	-5.82506
		6	-11.8269	-13.5603	-14.1246	-14.1246	-14.1246	-14.1246	-14.1246	-14.1246	-14.0873	-13.6432	-13.1778	-12.7024	-12.2251	-11.7513	-11.2846	-10.8278	-10.3824	-9.94967	-9.5303	-9.12472	-8.73317	-8.35568	-7.9922	-7.64255	-7.30653	-6.98383	-6.67416	-6.37717	-6.09248	-5.81971	-5.55849	-5.30841	-5.06909	-4.84013	-4.62113	-4.41173	-4.40345	-4.40142	-4.39893	-4.39606	-4.39285	-4.38936	-4.38561	-4.38166	-4.37752	-4.37322	-4.36879
		4	-8.87022	-9.71384	-10.1602	-10.3358	-10.3287	-10.1999	-9.991	-9.73071	-9.43847	-9.12757	-8.8071	-8.48325	-8.16031	-7.84118	-7.52788	-7.22179	-6.92384	-6.63464	-6.35457	-6.08386	-5.8226	-5.57079	-5.32836	-5.09519	-4.87112	-4.65596	-4.44949	-4.25148	-4.06167	-3.87982	-3.70567	-3.53895	-3.3794	-3.22675	-3.08076	-2.94116	-2.93563	-2.93428	-2.93262	-2.93071	-2.92857	-2.92624	-2.92374	-2.9211	-2.91835	-2.91548	-2.91253
		2	-5.91358	-5.8674	-5.77074	-5.63992	-5.48697	-5.32042	-5.1462	-4.96835	-4.78963	-4.6119	-4.43643	-4.2641	-4.09551	-3.93109	-3.77112	-3.6158	-3.46527	-3.31961	-3.17885	-3.043	-2.91203	-2.78589	-2.66452	-2.54783	-2.43572	-2.32809	-2.22482	-2.12579	-2.03087	-1.93994	-1.85285	-1.76949	-1.68971	-1.61338	-1.54038	-1.47058	-1.46782	-1.46714	-1.46631	-1.46535	-1.46428	-1.46312	-1.46187	-1.46055	-1.45917	-1.45774	-1.45626
		0	-2.95694	-2.02097	-1.38126	-0.944047	-0.645224	-0.440989	-0.301401	-0.205998	-0.140792	-0.0962268	-0.0657678	-0.0449501	-0.0307219	-0.0209973	-0.014351	-0.00980841	-0.00670372	-0.00458176	-0.00313148	-0.00214026	-0.0014628	-0.000999772	-0.000683311	-0.00046702	-0.000319192	-0.000218157	-0.000149103	-0.000101907	-6.96499e-05	-4.76034e-05	-3.25353e-05	-2.22368e-05	-1.51981e-05	-1.03874e-05	-7.09942e-06	-4.85222e-06	-3.31633e-06	-2.2666e-06	-1.54914e-06	-1.05879e-06	-7.23645e-07	-4.94587e-07	-3.38033e-07	-2.31034e-07	-1.57904e-07	-1.07922e-07	-7.37612e-08
		-2	-0.000300403	1.82547	2.65544	2.65544	2.65544	2.65544	2.65544	2.65544	2.65544	2.65544	2.65544	2.65544	2.65544	2.65544	2.65544	2.65544	2.65544	2.65544	2.65544	2.65544	2.65544	2.65544	2.65544	2.54689	2.43508	2.32765	2.22452	2.12559	2.03073	1.93984	1.85279	1.76944	1.68968	1.61336	1.54037	1.47057	1.46781	1.46714	1.46631	1.46535	1.46428	1.46312	1.46187	1.46055	1.45917	1.45774	1.45626
		-4	2.65544	2.65544	2.65544	2.65544	2.65544	2.65544	2.65544	2.65544	2.65544	2.65544	2.65544	2.65544	2.65544	2.65544	2.65544	2.65544	2.65544	2.65544	2.65544	2.65544	2.65544	2.65544	2.65544	2.65544	2.65544	2.65544	2.65544	2.65544	2.65544	2.65544	2.65544	2.65544	2.65544	2.65544	2.65544	2.65544	2.65544	2.65544	2.65544	2.65544	2.65544	2.65544	2.65544	2.65544	2.65544	2.65544	2.65544
		-6	2.65544	2.65544	2.65544	2.65544	2.65544	2.65544	2.65544	2.65544	2.65544	2.65544	2.65544	2.65544	2.65544	2.65544	2.65544	2.65544	2.65544	2.65544	2.65544	2.65544	2.65544	2.65544	2.65544	2.65544	2.65544	2.65544	2.65544	2.65544	2.65544	2.65544	2.65544	2.65544	2.65544	2.65544	2.65544	2.65544	2.65544	2.65544	2.65544	2.65544	2.65544	2.65544	2.65544	2.65544	2.65544	2.65544	2.65544
		-8	2.65544	2.65544	2.65544	2.65544	2.65544	2.65544	2.65544	2.65544	2.65544	2.65544	2.65544	2.65544	2.65544	2.65544	2.65544	2.65544	2.65544	2.65544	2.65544	2.65544	2.65544	2.65544	2.65544	2.65544	2.65544	2.65544	2.65544	2.65544	2.65544	2.65544	2.65544	2.65544	2.65544	2.65544	2.65544	2.65544	2.65544	2.65544	2.65544	2.65544	2.65544	2.65544	2.65544	2.65544	2.65544	2.65544	2.65544
	Time (hrs after training)		0.0833333	0.166667	0.25	0.333333	0.416667	0.5	0.583333	0.666667	0.75	0.833333	0.916667	1	1.08333	1.16667	1.25	1.33333	1.41667	1.5	1.58333	1.66667	1.75	1.83333	1.91667	2	2.08333	2.16667	2.25	2.33333	2.41667	2.5	2.58333	2.66667	2.75	2.83333	2.91667	3	3.08333	3.16667	3.25	3.33333	3.41667	3.5	3.58333	3.66667	3.75	3.83333	3.91667
CS+ vs. CS– bias (∆ spike/s)	Odor-evoked change in spike rate in DANs (∆ spike/s)	8	2.06956	0	0	0	0	0	0	0	0	0	0	0	0	0	0	0	-0.283582	-0.859862	-1.41854	-1.95897	-2.34629	-2.3056	-2.25754	-2.20372	-2.1455	-2.08403	-2.02028	-1.95506	-1.88904	-1.82278	-1.75674	-1.6913	-1.62676	-1.56338	-1.50135	-1.44082	-1.30727	-1.31507	-1.32158	-1.32696	-1.33138	-1.33497	-1.33783	-1.34008	-1.34179	-1.34305	-1.3439
		6	2.8605	2.85502	1.95527	0.814763	0	0	0	0	-0.0372537	-0.481315	-0.946798	-1.42215	-1.89946	-2.2476	-2.33482	-2.39172	-2.4233	-2.43387	-2.42711	-2.40615	-2.37367	-2.33191	-2.2828	-2.22795	-2.16873	-2.1063	-2.04161	-1.97548	-1.90859	-1.84148	-1.77463	-1.7084	-1.64311	-1.57901	-1.51628	-1.45509	-1.34917	-1.35695	-1.36343	-1.36878	-1.37317	-1.37671	-1.37954	-1.38175	-1.38342	-1.38463	-1.38544
		4	2.9925	2.92981	2.41633	1.73166	1.02125	0.356181	-0.232949	-0.736979	-1.15758	-1.50144	-1.77717	-1.9937	-2.15948	-2.28218	-2.36855	-2.42448	-2.45503	-2.46452	-2.45667	-2.43462	-2.40105	-2.35822	-2.30805	-2.25218	-2.19196	-2.12856	-2.06294	-1.9959	-1.92813	-1.86018	-1.79251	-1.72551	-1.65947	-1.59464	-1.53122	-1.46936	-1.39108	-1.39883	-1.40528	-1.4106	-1.41495	-1.41846	-1.42125	-1.42342	-1.42505	-1.42621	-1.42698
		2	3.1245	3.0046	2.45228	1.74146	1.01364	0.33713	-0.259366	-0.767987	-1.19129	-1.53658	-1.81288	-2.02938	-2.19475	-2.31677	-2.40228	-2.45725	-2.48675	-2.49518	-2.48623	-2.46309	-2.42843	-2.38453	-2.33331	-2.27641	-2.2152	-2.15082	-2.08426	-2.01632	-1.94767	-1.87888	-1.8104	-1.74261	-1.67582	-1.61027	-1.54616	-1.48363	-1.43299	-1.44072	-1.44713	-1.45242	-1.45673	-1.46021	-1.46296	-1.46508	-1.46667	-1.4678	-1.46852
		0	3.2565	3.07939	2.48822	1.75127	1.00603	0.318078	-0.285782	-0.798996	-1.22501	-1.57173	-1.84858	-2.06507	-2.23001	-2.35135	-2.43601	-2.49001	-2.51848	-2.52583	-2.51579	-2.49155	-2.45581	-2.41083	-2.35857	-2.30064	-2.23843	-2.17309	-2.10559	-2.03674	-1.96721	-1.89757	-1.82828	-1.75971	-1.69217	-1.6259	-1.56109	-1.49791	-1.4749	-1.4826	-1.48898	-1.49424	-1.49852	-1.50196	-1.50467	-1.50675	-1.5083	-1.50938	-1.51006
		-2	2.65574	0.829974	0	0	0	0	0	0	0	0	-0.234833	-0.581987	-0.88665	-1.15228	-1.38277	-1.58203	-1.75378	-1.90148	-2.02821	-2.13674	-2.22952	-2.30869	-2.37611	-2.32487	-2.26166	-2.19535	-2.12691	-2.05716	-1.98676	-1.91627	-1.84617	-1.77681	-1.70852	-1.64153	-1.57603	-1.51218	-1.51681	-1.52448	-1.53084	-1.53606	-1.5403	-1.5437	-1.54638	-1.54842	-1.54992	-1.55096	-1.5516
		-4	0	0	0	0	0	0	0	0	0	0	0	0	0	0	0	0	0	0	0	0	0	0	0	0	-0.0698525	-0.217532	-0.354486	-0.48174	-0.600204	-0.710681	-0.813886	-0.910452	-1.00094	-1.08586	-1.16566	-1.24074	-1.27853	-1.28753	-1.29551	-1.30261	-1.30896	-1.31465	-1.31978	-1.32442	-1.32864	-1.3325	-1.33605
		-6	0	0	0	0	0	0	0	0	0	0	0	0	0	0	0	0	0	0	0	0	0	0	0	0	0	0	0	0	0	0	0	0	0	0	0	0	0	0	0	0	0	0	0	0	0	0	0
		-8	0	0	0	0	0	0	0	0	0	0	0	0	0	0	0	0	0	0	0	0	0	0	0	0	0	0	0	0	0	0	0	0	0	0	0	0	0	0	0	0	0	0	0	0	0	0	0
Memory dynamics in MBON-α3
	Time (hrs after training)		0.0833333	0.166667	0.25	0.333333	0.416667	0.5	0.583333	0.666667	0.75	0.833333	0.916667	1	1.08333	1.16667	1.25	1.33333	1.41667	1.5	1.58333	1.66667	1.75	1.83333	1.91667	2	2.08333	2.16667	2.25	2.33333	2.41667	2.5	2.58333	2.66667	2.75	2.83333	2.91667	3	3.08333	3.16667	3.25	3.33333	3.41667	3.5	3.58333	3.66667	3.75	3.83333	3.91667
Learning-induced change in CS+ response (∆ spike/s)	Odor-evoked change in spike rate in DANs (∆ spike/s)	8	-28.444	-28.444	-28.444	-28.444	-28.444	-28.444	-28.444	-28.444	-28.444	-28.444	-28.444	-28.444	-28.444	-28.444	-28.444	-28.444	-28.444	-28.444	-28.444	-28.444	-28.444	-28.444	-28.444	-28.444	-28.444	-28.444	-28.444	-28.444	-28.444	-28.444	-27.6505	-26.3797	-25.1673	-24.0106	-22.9071	-21.8542	-21.3821	-21.3562	-21.3303	-21.3044	-21.2785	-21.2527	-21.227	-21.2012	-21.1755	-21.1498	-21.1241
		6	-28.444	-28.444	-28.444	-28.444	-28.444	-28.444	-28.444	-28.444	-28.444	-28.444	-28.444	-28.444	-28.444	-28.444	-28.444	-28.444	-28.444	-28.444	-28.444	-28.444	-28.444	-28.444	-28.444	-28.444	-28.444	-28.444	-28.444	-27.9284	-26.6449	-25.4203	-24.252	-23.1374	-22.074	-21.0595	-20.0916	-19.1681	-18.7541	-18.7313	-18.7086	-18.6859	-18.6632	-18.6406	-18.618	-18.5954	-18.5728	-18.5503	-18.5278
		4	-28.444	-28.444	-28.444	-28.444	-28.444	-28.444	-28.444	-28.444	-28.444	-28.444	-28.444	-28.444	-28.444	-28.444	-28.444	-28.444	-28.444	-28.444	-28.444	-28.444	-28.444	-28.444	-28.444	-28.444	-27.6549	-26.3841	-25.1716	-24.0147	-22.9111	-21.8581	-20.8535	-19.8951	-18.9807	-18.1083	-17.2761	-16.4821	-16.126	-16.1064	-16.0869	-16.0674	-16.0479	-16.0284	-16.009	-15.9895	-15.9701	-15.9508	-15.9314
		2	-28.444	-28.444	-28.444	-28.444	-28.444	-28.444	-28.444	-28.444	-28.444	-28.444	-28.444	-28.444	-28.444	-28.444	-28.444	-28.444	-28.444	-28.444	-28.444	-28.444	-27.9394	-26.6562	-25.4316	-24.2631	-23.1481	-22.0843	-21.0694	-20.1011	-19.1772	-18.2959	-17.455	-16.6528	-15.8874	-15.1572	-14.4606	-13.796	-13.4979	-13.4815	-13.4652	-13.4488	-13.4325	-13.4162	-13.4	-13.3837	-13.3675	-13.3513	-13.3351
		0	-28.444	-28.444	-28.444	-28.444	-28.444	-28.444	-28.444	-28.444	-28.444	-28.444	-28.444	-28.444	-28.444	-28.444	-28.444	-28.444	-27.1508	-25.9066	-24.7182	-23.5835	-22.5004	-21.4667	-20.4804	-19.5393	-18.6413	-17.7846	-16.9672	-16.1874	-15.4434	-14.7337	-14.0565	-13.4104	-12.7941	-12.2061	-11.6451	-11.1099	-10.8698	-10.8567	-10.8435	-10.8303	-10.8172	-10.8041	-10.791	-10.7779	-10.7648	-10.7517	-10.7387
		-2	-28.444	-28.444	-28.444	-28.444	-28.444	-28.444	-28.444	-28.444	-28.444	-28.444	-27.2092	-25.9955	-24.8232	-23.6959	-22.6148	-21.5802	-20.5911	-19.6462	-18.7441	-17.8831	-17.0614	-16.2773	-15.5292	-14.8155	-14.1345	-13.4849	-12.8651	-12.2738	-11.7096	-11.1714	-10.658	-10.1681	-9.7008	-9.25494	-8.82958	-8.42377	-8.24178	-8.23178	-8.22179	-8.21182	-8.20186	-8.19191	-8.18197	-8.17204	-8.16213	-8.15222	-8.14233
		-4	-23.9854	-24.9035	-25.0031	-24.6152	-23.9459	-23.1232	-22.2257	-21.301	-20.3776	-19.4722	-18.5941	-17.7481	-16.9364	-16.1595	-15.417	-14.708	-14.0314	-13.3859	-12.7701	-12.1827	-11.6223	-11.0879	-10.578	-10.0917	-9.62772	-9.18512	-8.7629	-8.3601	-7.97583	-7.60923	-7.25949	-6.92583	-6.6075	-6.30381	-6.01408	-5.73767	-5.61371	-5.6069	-5.6001	-5.5933	-5.58652	-5.57974	-5.57297	-5.56621	-5.55946	-5.55271	-5.54598
		-6	-16.7947	-16.0048	-15.1842	-14.3808	-13.6167	-12.9003	-12.2323	-11.6102	-11.0301	-10.4877	-9.97906	-9.50068	-9.04953	-8.62305	-8.21908	-7.83581	-7.47173	-7.12551	-6.79601	-6.48225	-6.18332	-5.89842	-5.62683	-5.36787	-5.12092	-4.88539	-4.66073	-4.44644	-4.24202	-4.04702	-3.86099	-3.68352	-3.51421	-3.35268	-3.19859	-3.05158	-2.98565	-2.98202	-2.9784	-2.97479	-2.97118	-2.96757	-2.96397	-2.96038	-2.95679	-2.9532	-2.94962
		-8	-9.6041	-7.10615	-5.36526	-4.14637	-3.28757	-2.67734	-2.23891	-1.91943	-1.68252	-1.50313	-1.364	-1.25326	-1.16269	-1.08664	-1.02119	-0.96363	-0.912054	-0.86514	-0.821955	-0.781832	-0.744292	-0.708983	-0.675643	-0.644074	-0.614118	-0.585651	-0.558569	-0.532783	-0.508218	-0.484807	-0.462489	-0.441208	-0.420913	-0.401556	-0.383092	-0.36548	-0.35758	-0.357143	-0.356708	-0.356274	-0.355841	-0.355408	-0.354977	-0.354546	-0.354115	-0.353686	-0.353256
	Time (hrs after training)		0.0833333	0.166667	0.25	0.333333	0.416667	0.5	0.583333	0.666667	0.75	0.833333	0.916667	1	1.08333	1.16667	1.25	1.33333	1.41667	1.5	1.58333	1.66667	1.75	1.83333	1.91667	2	2.08333	2.16667	2.25	2.33333	2.41667	2.5	2.58333	2.66667	2.75	2.83333	2.91667	3	3.08333	3.16667	3.25	3.33333	3.41667	3.5	3.58333	3.66667	3.75	3.83333	3.91667
Learning-induced change in CS– response (∆ spike/s)	Odor-evoked change in spike rate in DANs (∆ spike/s)	8	-28.444	-28.444	-28.444	-28.444	-28.444	-28.444	-28.444	-28.444	-28.444	-28.444	-28.444	-28.444	-28.444	-28.444	-28.444	-27.8022	-26.5305	-25.3148	-24.1536	-23.0448	-21.9864	-20.9764	-20.0126	-19.0929	-18.2155	-17.3783	-16.5796	-15.8176	-15.0907	-14.3971	-13.7354	-13.1041	-12.5018	-11.9272	-11.3791	-10.8561	-10.8263	-10.8132	-10.8001	-10.787	-10.7739	-10.7608	-10.7478	-10.7347	-10.7217	-10.7087	-10.6957
		6	-28.444	-28.444	-28.444	-28.444	-28.444	-28.444	-28.444	-28.444	-28.444	-27.5064	-26.3008	-25.1278	-23.9944	-22.9045	-21.8594	-20.8592	-19.903	-18.9896	-18.1176	-17.2852	-16.491	-15.7331	-15.01	-14.3201	-13.6619	-13.0339	-12.4348	-11.8633	-11.318	-10.7979	-10.3016	-9.82809	-9.37638	-8.94544	-8.5343	-8.14206	-8.11976	-8.10991	-8.10007	-8.09024	-8.08043	-8.07062	-8.06083	-8.05105	-8.04128	-8.03153	-8.02179
		4	-22.8954	-23.7216	-23.7791	-23.3819	-22.7249	-21.9281	-21.0649	-20.1796	-19.2983	-18.4361	-17.6012	-16.7978	-16.0277	-15.2912	-14.5876	-13.9162	-13.2755	-12.6644	-12.0816	-11.5257	-10.9955	-10.4897	-10.0073	-9.54719	-9.10824	-8.68951	-8.29005	-7.90898	-7.54544	-7.19862	-6.86774	-6.55208	-6.25094	-5.96364	-5.68954	-5.42804	-5.41318	-5.40661	-5.40005	-5.3935	-5.38695	-5.38042	-5.37389	-5.36737	-5.36086	-5.35435	-5.34786
		2	-15.9851	-14.962	-14.0091	-13.1396	-12.3525	-11.6407	-10.995	-10.4059	-9.86519	-9.36568	-8.9015	-8.46788	-8.061	-7.67781	-7.31584	-6.97313	-6.64805	-6.33925	-6.0456	-5.76613	-5.49998	-5.2464	-5.00472	-4.77431	-4.55461	-4.34509	-4.14525	-3.95465	-3.77283	-3.59938	-3.43392	-3.27608	-3.12549	-2.98183	-2.84478	-2.71403	-2.70659	-2.70331	-2.70003	-2.69675	-2.69348	-2.69021	-2.68694	-2.68368	-2.68043	-2.67718	-2.67393
		0	-9.07475	-6.20228	-4.23905	-2.89725	-1.98017	-1.35338	-0.92499	-0.632199	-0.432087	-0.295317	-0.201839	-0.13795	-0.0942843	-0.0644401	-0.0440427	-0.0301017	-0.0205735	-0.0140613	-0.00961041	-0.00656839	-0.00448927	-0.00306827	-0.00209706	-0.00143327	-0.00097959	-0.000669517	-0.000457592	-0.000312749	-0.000213753	-0.000146093	-9.98497e-05	-6.82439e-05	-4.66424e-05	-3.18785e-05	-2.17879e-05	-1.48913e-05	-1.01777e-05	-6.95611e-06	-4.75426e-06	-3.24938e-06	-2.22084e-06	-1.51787e-06	-1.03741e-06	-7.09037e-07	-4.84603e-07	-3.3121e-07	-2.26371e-07
		-2	-2.1644	2.146	2.146	2.146	2.146	2.146	2.146	2.146	2.146	2.146	2.146	2.146	2.146	2.146	2.146	2.146	2.146	2.146	2.146	2.146	2.146	2.146	2.146	2.146	2.146	2.146	2.146	2.146	2.146	2.146	2.146	2.146	2.146	2.146	2.146	2.146	2.146	2.146	2.146	2.146	2.146	2.146	2.146	2.146	2.146	2.146	2.146
		-4	2.146	2.146	2.146	2.146	2.146	2.146	2.146	2.146	2.146	2.146	2.146	2.146	2.146	2.146	2.146	2.146	2.146	2.146	2.146	2.146	2.146	2.146	2.146	2.146	2.146	2.146	2.146	2.146	2.146	2.146	2.146	2.146	2.146	2.146	2.146	2.146	2.146	2.146	2.146	2.146	2.146	2.146	2.146	2.146	2.146	2.146	2.146
		-6	2.146	2.146	2.146	2.146	2.146	2.146	2.146	2.146	2.146	2.146	2.146	2.146	2.146	2.146	2.146	2.146	2.146	2.146	2.146	2.146	2.146	2.146	2.146	2.146	2.146	2.146	2.146	2.146	2.146	2.146	2.146	2.146	2.146	2.146	2.146	2.146	2.146	2.146	2.146	2.146	2.146	2.146	2.146	2.146	2.146	2.146	2.146
		-8	2.146	2.146	2.146	2.146	2.146	2.146	2.146	2.146	2.146	2.146	2.146	2.146	2.146	2.146	2.146	2.146	2.146	2.146	2.146	2.146	2.146	2.146	2.146	2.146	2.146	2.146	2.146	2.146	2.146	2.146	2.146	2.146	2.146	2.146	2.146	2.146	2.146	2.146	2.146	2.146	2.146	2.146	2.146	2.146	2.146	2.146	2.146
	Time (hrs after training)		0.0833333	0.166667	0.25	0.333333	0.416667	0.5	0.583333	0.666667	0.75	0.833333	0.916667	1	1.08333	1.16667	1.25	1.33333	1.41667	1.5	1.58333	1.66667	1.75	1.83333	1.91667	2	2.08333	2.16667	2.25	2.33333	2.41667	2.5	2.58333	2.66667	2.75	2.83333	2.91667	3	3.08333	3.16667	3.25	3.33333	3.41667	3.5	3.58333	3.66667	3.75	3.83333	3.91667
CS+ vs. CS– bias (∆ spike/s)	Odor-evoked change in spike rate in DANs (∆ spike/s)	8	0	0	0	0	0	0	0	0	0	0	0	0	0	0	0	-0.641772	-1.91352	-3.12918	-4.29042	-5.39919	-6.45755	-7.4676	-8.43142	-9.35106	-10.2285	-11.0657	-11.8643	-12.6264	-13.3533	-14.0469	-13.9151	-13.2756	-12.6654	-12.0833	-11.528	-10.9982	-10.5558	-10.543	-10.5302	-10.5174	-10.5046	-10.4919	-10.4792	-10.4665	-10.4538	-10.4411	-10.4284
		6	0	0	0	0	0	0	0	0	0	-0.937575	-2.14316	-3.31624	-4.44955	-5.53945	-6.58455	-7.5848	-8.541	-9.45437	-10.3264	-11.1588	-11.953	-12.7109	-13.434	-14.1239	-14.7821	-15.4101	-16.0091	-16.0651	-15.3268	-14.6224	-13.9504	-13.3093	-12.6976	-12.114	-11.5573	-11.0261	-10.6343	-10.6214	-10.6085	-10.5956	-10.5828	-10.5699	-10.5571	-10.5443	-10.5315	-10.5187	-10.506
		4	-5.54856	-4.72235	-4.66486	-5.06207	-5.71912	-6.5159	-7.37906	-8.26439	-9.1457	-10.0079	-10.8428	-11.6462	-12.4163	-13.1528	-13.8563	-14.5278	-15.1685	-15.7796	-16.3624	-16.9183	-17.4485	-17.9543	-18.4367	-18.8968	-18.5467	-17.6946	-16.8815	-16.1058	-15.3656	-14.6595	-13.9857	-13.343	-12.7297	-12.1447	-11.5865	-11.054	-10.7128	-10.6998	-10.6868	-10.6739	-10.6609	-10.648	-10.6351	-10.6222	-10.6093	-10.5964	-10.5836
		2	-12.4589	-13.482	-14.4349	-15.3044	-16.0915	-16.8033	-17.449	-18.0381	-18.5788	-19.0783	-19.5425	-19.9761	-20.383	-20.7662	-21.1282	-21.4709	-21.7959	-22.1047	-22.3984	-22.6779	-22.4394	-21.4098	-20.4269	-19.4888	-18.5935	-17.7392	-16.9241	-16.1464	-15.4044	-14.6965	-14.0211	-13.3767	-12.7619	-12.1754	-11.6158	-11.0819	-10.7913	-10.7782	-10.7652	-10.7521	-10.7391	-10.726	-10.713	-10.7	-10.687	-10.6741	-10.6611
		0	-19.3692	-22.2417	-24.2049	-25.5467	-26.4638	-27.0906	-27.519	-27.8118	-28.0119	-28.1487	-28.2422	-28.306	-28.3497	-28.3796	-28.4	-28.4139	-27.1302	-25.8926	-24.7086	-23.5769	-22.4959	-21.4637	-20.4783	-19.5378	-18.6403	-17.7839	-16.9668	-16.1871	-15.4432	-14.7335	-14.0564	-13.4104	-12.794	-12.206	-11.6451	-11.1098	-10.8698	-10.8567	-10.8435	-10.8303	-10.8172	-10.8041	-10.791	-10.7779	-10.7648	-10.7517	-10.7387
		-2	-26.2796	-30.59	-30.59	-30.59	-30.59	-30.59	-30.59	-30.59	-30.59	-30.59	-29.3552	-28.1415	-26.9692	-25.8419	-24.7608	-23.7262	-22.7371	-21.7922	-20.8901	-20.0291	-19.2074	-18.4233	-17.6752	-16.9615	-16.2805	-15.6309	-15.0111	-14.4198	-13.8556	-13.3174	-12.804	-12.3141	-11.8468	-11.4009	-10.9756	-10.5698	-10.3878	-10.3778	-10.3678	-10.3578	-10.3479	-10.3379	-10.328	-10.318	-10.3081	-10.2982	-10.2883
		-4	-26.1314	-27.0495	-27.1491	-26.7612	-26.0919	-25.2692	-24.3717	-23.447	-22.5236	-21.6182	-20.7401	-19.8941	-19.0824	-18.3055	-17.563	-16.854	-16.1774	-15.5319	-14.9161	-14.3287	-13.7683	-13.2339	-12.724	-12.2377	-11.7737	-11.3311	-10.9089	-10.5061	-10.1218	-9.75524	-9.40549	-9.07183	-8.75351	-8.44982	-8.16009	-7.88368	-7.75972	-7.75291	-7.7461	-7.73931	-7.73252	-7.72574	-7.71897	-7.71221	-7.70546	-7.69872	-7.69198
		-6	-18.9407	-18.1508	-17.3302	-16.5268	-15.7627	-15.0463	-14.3783	-13.7562	-13.1761	-12.6337	-12.1251	-11.6467	-11.1955	-10.7691	-10.3651	-9.98182	-9.61773	-9.27151	-8.94202	-8.62825	-8.32932	-8.04443	-7.77284	-7.51388	-7.26692	-7.03139	-6.80674	-6.59245	-6.38803	-6.19302	-6.00699	-5.82952	-5.66021	-5.49869	-5.34459	-5.19758	-5.13165	-5.12803	-5.12441	-5.12079	-5.11718	-5.11358	-5.10998	-5.10638	-5.10279	-5.0992	-5.09562
		-8	-11.7501	-9.25215	-7.51127	-6.29238	-5.43357	-4.82334	-4.38491	-4.06543	-3.82852	-3.64913	-3.51001	-3.39926	-3.30869	-3.23265	-3.1672	-3.10963	-3.05806	-3.01114	-2.96796	-2.92784	-2.8903	-2.85499	-2.82165	-2.79008	-2.76012	-2.73166	-2.70457	-2.67879	-2.65422	-2.63081	-2.60849	-2.58721	-2.56692	-2.54756	-2.5291	-2.51148	-2.50358	-2.50315	-2.50271	-2.50228	-2.50184	-2.50141	-2.50098	-2.50055	-2.50012	-2.49969	-2.49926
[truncated: 241 more columns]

## Sheet: Panel b–g
Odor-evoked spike rates and synaptic weights before, during, and after 6 bouts of conditioning
Panel b: Memory dynamics in PPL1-γ1pedc
			Pre	#1 training	#2 training	#3 training	#4 training	#5 training	#6 training		Time (mins after training)		0	5	10	15	20	25	30	35	40	45	50	55	60	65	70	75	80	85	90	95	100	105	110	115	120	125	130	135	140	145	150	155	160	165	170	175	180
Attractive odors	Odor-evoked change in spike rate (∆ spike/s)	CS+	-2.74449	26.1107	27.1045	27.2911	27.373	27.4338	27.485				-0.284383	-0.628447	-0.955421	-1.24492	-1.49196	-1.69866	-1.86987	-2.01113	-2.12764	-2.22395	-2.30383	-2.37036	-2.42602	-2.47277	-2.51221	-2.54559	-2.57394	-2.59808	-2.61868	-2.6363	-2.6514	-2.66435	-2.67547	-2.68502	-2.69324	-2.70032	-2.70641	-2.71166	-2.71618	-2.72007	-2.72343	-2.72633	-2.72882	-2.73098	-2.73283	-2.73443	-2.73582
		CS–	-2.74449	-1.75058	-1.03028	-0.914994	-0.898897	-0.897428	-0.897992				-0.784027	-1.48786	-1.95109	-2.25493	-2.45314	-2.58136	-2.66328	-2.71465	-2.74597	-2.76421	-2.77402	-2.77846	-2.77957	-2.77868	-2.77666	-2.77406	-2.77124	-2.76841	-2.7657	-2.76318	-2.76088	-2.75881	-2.75697	-2.75534	-2.75391	-2.75266	-2.75156	-2.75061	-2.74978	-2.74906	-2.74844	-2.7479	-2.74743	-2.74703	-2.74668	-2.74638	-2.74612
	Weights	KC1-to-Dγ1	-1.70847	-1.70847	-1.70847	-1.70847	-1.70847	-1.70847	-1.70847				-1.70847	-1.70847	-1.70847	-1.70847	-1.70847	-1.70847	-1.70847	-1.70847	-1.70847	-1.70847	-1.70847	-1.70847	-1.70847	-1.70847	-1.70847	-1.70847	-1.70847	-1.70847	-1.70847	-1.70847	-1.70847	-1.70847	-1.70847	-1.70847	-1.70847	-1.70847	-1.70847	-1.70847	-1.70847	-1.70847	-1.70847	-1.70847	-1.70847	-1.70847	-1.70847	-1.70847	-1.70847
		KC2-to-Dγ1	-1.70847	-1.70847	-1.70847	-1.70847	-1.70847	-1.70847	-1.70847				-1.70847	-1.70847	-1.70847	-1.70847	-1.70847	-1.70847	-1.70847	-1.70847	-1.70847	-1.70847	-1.70847	-1.70847	-1.70847	-1.70847	-1.70847	-1.70847	-1.70847	-1.70847	-1.70847	-1.70847	-1.70847	-1.70847	-1.70847	-1.70847	-1.70847	-1.70847	-1.70847	-1.70847	-1.70847	-1.70847	-1.70847	-1.70847	-1.70847	-1.70847	-1.70847	-1.70847	-1.70847
Repulsive odors	Odor-evoked change in spike rate (∆ spike/s)	CS+	3.71515	30.2045	29.5239	29.443	29.4878	29.5453	29.5979				1.82313	3.04569	3.74952	4.13583	4.32928	4.4072	4.41748	4.38973	4.34211	4.28563	4.22686	4.16956	4.11579	4.06654	4.02214	3.98257	3.94758	3.91684	3.88993	3.86646	3.84604	3.82831	3.81294	3.79962	3.7881	3.77813	3.76952	3.76208	3.75565	3.7501	3.74531	3.74117	3.7376	3.73452	3.73186	3.72957	3.72759
		CS–	3.71515	2.36973	1.39466	1.23861	1.21682	1.21483	1.21559				1.06132	2.01409	2.64115	3.05245	3.32076	3.49433	3.60522	3.67477	3.71716	3.74186	3.75513	3.76114	3.76265	3.76144	3.7587	3.75519	3.75137	3.74754	3.74387	3.74046	3.73735	3.73455	3.73205	3.72985	3.72791	3.72621	3.72473	3.72344	3.72232	3.72134	3.7205	3.71977	3.71914	3.7186	3.71812	3.71772	3.71737
	Weights	KC1-to-Dγ1	4.92221	4.92221	4.92221	4.92221	4.92221	4.92221	4.92221				4.92221	4.92221	4.92221	4.92221	4.92221	4.92221	4.92221	4.92221	4.92221	4.92221	4.92221	4.92221	4.92221	4.92221	4.92221	4.92221	4.92221	4.92221	4.92221	4.92221	4.92221	4.92221	4.92221	4.92221	4.92221	4.92221	4.92221	4.92221	4.92221	4.92221	4.92221	4.92221	4.92221	4.92221	4.92221	4.92221	4.92221
		KC2-to-Dγ1	4.92221	4.92221	4.92221	4.92221	4.92221	4.92221	4.92221				4.92221	4.92221	4.92221	4.92221	4.92221	4.92221	4.92221	4.92221	4.92221	4.92221	4.92221	4.92221	4.92221	4.92221	4.92221	4.92221	4.92221	4.92221	4.92221	4.92221	4.92221	4.92221	4.92221	4.92221	4.92221	4.92221	4.92221	4.92221	4.92221	4.92221	4.92221	4.92221	4.92221	4.92221	4.92221	4.92221	4.92221
Panel d: Memory dynamics in PPL1-α'2α2
			Pre	#1 training	#2 training	#3 training	#4 training	#5 training	#6 training		Time (mins after training)		0	5	10	15	20	25	30	35	40	45	50	55	60	65	70	75	80	85	90	95	100	105	110	115	120	125	130	135	140	145	150	155	160	165	170	175	180
Attractive odors	Odor-evoked change in spike rate (∆ spike/s)	CS+	-3.72673	-2.1332	-0.123244	0.188887	0.371656	0.509114	0.613878				0.795074	0.442093	-0.0930338	-0.584067	-1.013	-1.37799	-1.68427	-1.9396	-2.15201	-2.32882	-2.47635	-2.59983	-2.70354	-2.79097	-2.86492	-2.92766	-2.98105	-3.02657	-3.06548	-3.09879	-3.12734	-3.15185	-3.19741	-3.24162	-3.28105	-3.31629	-3.34788	-3.37626	-3.40182	-3.42491	-3.44581	-3.46478	-3.48205	-3.49781	-3.51222	-3.52543	-3.53758
		CS–	-3.72673	-2.14716	-1.01234	-0.851808	-0.804657	-0.775969	-0.752354				-0.639035	-1.2113	-1.9921	-2.50732	-2.8415	-3.05615	-3.19201	-3.27611	-3.32639	-3.35475	-3.36908	-3.37459	-3.37469	-3.37164	-3.36687	-3.3613	-3.35551	-3.34985	-3.3445	-3.33958	-3.33512	-3.33113	-3.32759	-3.32447	-3.32173	-3.31933	-3.31725	-3.31543	-3.31386	-3.31249	-3.31131	-3.31028	-3.3094	-3.30863	-3.30797	-3.3074	-3.31453
	Weights	KC1-to-Dα2	-2.6164	-2.6164	-2.6164	-2.6164	-2.6164	-2.6164	-2.6164				-2.6164	-2.6164	-2.6164	-2.6164	-2.6164	-2.6164	-2.6164	-2.6164	-2.6164	-2.6164	-2.6164	-2.6164	-2.6164	-2.6164	-2.6164	-2.6164	-2.6164	-2.6164	-2.6164	-2.6164	-2.6164	-2.6164	-2.6164	-2.6164	-2.6164	-2.6164	-2.6164	-2.6164	-2.6164	-2.6164	-2.6164	-2.6164	-2.6164	-2.6164	-2.6164	-2.6164	-2.6164
		KC2-to-Dα2	-2.6164	-2.6164	-2.6164	-2.6164	-2.6164	-2.6164	-2.6164				-2.6164	-2.6164	-2.6164	-2.6164	-2.6164	-2.6164	-2.6164	-2.6164	-2.6164	-2.6164	-2.6164	-2.6164	-2.6164	-2.6164	-2.6164	-2.6164	-2.6164	-2.6164	-2.6164	-2.6164	-2.6164	-2.6164	-2.6164	-2.6164	-2.6164	-2.6164	-2.6164	-2.6164	-2.6164	-2.6164	-2.6164	-2.6164	-2.6164	-2.6164	-2.6164	-2.6164	-2.6164
Repulsive odors	Odor-evoked change in spike rate (∆ spike/s)	CS+	2.2317	1.39402	1.69007	1.72645	1.82429	1.90849	1.96895				2.11962	3.25367	3.67337	3.71178	3.55891	3.32164	3.05872	2.80122	2.56444	2.35485	2.17404	2.02109	1.89383	1.78957	1.70556	1.63911	1.58779	1.54937	1.52191	1.50369	1.49323	1.48924	1.49062	1.49641	1.50581	1.51812	1.53274	1.54919	1.56703	1.58591	1.60552	1.62562	1.64598	1.66643	1.68684	1.70707	1.72703
		CS–	2.2317	1.4009	0.801285	0.683656	0.645585	0.621045	0.600443				0.522256	0.946267	1.19311	1.33501	1.4154	1.46041	1.48571	1.50066	1.51077	1.51921	1.52777	1.53734	1.54833	1.56083	1.57478	1.59002	1.60635	1.62355	1.64142	1.65977	1.67843	1.69723	1.71605	1.73478	1.75332	1.77158	1.78951	1.80706	1.82417	1.84083	1.857	1.87268	1.88785	1.9025	1.91664	1.93026	1.94337
	Weights	KC1-to-Dα2	2.49479	2.49479	2.49479	2.49479	2.49479	2.49479	2.49479				2.49479	2.49479	2.49479	2.49479	2.49479	2.49479	2.49479	2.49479	2.49479	2.49479	2.49479	2.49479	2.49479	2.49479	2.49479	2.49479	2.49479	2.49479	2.49479	2.49479	2.49479	2.49479	2.49479	2.49479	2.49479	2.49479	2.49479	2.49479	2.49479	2.49479	2.49479	2.49479	2.49479	2.49479	2.49479	2.49479	2.49479
		KC2-to-Dα2	2.49479	2.49479	2.49479	2.49479	2.49479	2.49479	2.49479				2.49479	2.49479	2.49479	2.49479	2.49479	2.49479	2.49479	2.49479	2.49479	2.49479	2.49479	2.49479	2.49479	2.49479	2.49479	2.49479	2.49479	2.49479	2.49479	2.49479	2.49479	2.49479	2.49479	2.49479	2.49479	2.49479	2.49479	2.49479	2.49479	2.49479	2.49479	2.49479	2.49479	2.49479	2.49479	2.49479	2.49479
Panel f: Memory dynamics in PPL1-α3
			Pre	#1 training	#2 training	#3 training	#4 training	#5 training	#6 training		Time (mins after training)		0	5	10	15	20	25	30	35	40	45	50	55	60	65	70	75	80	85	90	95	100	105	110	115	120	125	130	135	140	145	150	155	160	165	170	175	180
Attractive odors	Odor-evoked change in spike rate (∆ spike/s)	CS+	-4.49208	8.13031	11.741	12.6717	13.3461	13.9248	14.4267				3.77268	5.43978	5.67438	5.1841	4.36434	3.43111	2.49819	1.6217	0.82584	0.11758	-0.505026	-1.04817	-1.51973	-1.92792	-2.28062	-2.58504	-2.84762	-3.07404	-3.26925	-3.43755	-3.58264	-3.70774	-3.8156	-3.90861	-3.98881	-4.05798	-4.11764	-4.16909	-4.21347	-4.25174	-4.28476	-4.31324	-4.3378	-4.359	-4.37727	-4.39304	-4.40665
		CS–	-4.49208	-3.26304	-2.43132	-2.21522	-2.19165	-2.197	-2.20547				-1.98279	-3.5978	-4.52596	-5.03462	-5.28907	-5.39155	-5.40526	-5.36916	-5.30711	-5.23353	-5.157	-5.08243	-5.01248	-4.94842	-4.89071	-4.83928	-4.79383	-4.75389	-4.71895	-4.68848	-4.66197	-4.63895	-4.61899	-4.60171	-4.58675	-4.57381	-4.56263	-4.55298	-4.54463	-4.53743	-4.53121	-4.52584	-4.52121	-4.51721	-4.51376	-4.51079	-4.50822
	Weights	KC1-to-Dα3	8.50206	8.50206	8.50206	8.50206	8.50206	8.50206	8.50206				8.50206	8.50206	8.50206	8.50206	8.50206	8.50206	8.50206	8.50206	8.50206	8.50206	8.50206	8.50206	8.50206	8.50206	8.50206	8.50206	8.50206	8.50206	8.50206	8.50206	8.50206	8.50206	8.50206	8.50206	8.50206	8.50206	8.50206	8.50206	8.50206	8.50206	8.50206	8.50206	8.50206	8.50206	8.50206	8.50206	8.50206
		KC2-to-Dα3	8.50206	8.50206	8.50206	8.50206	8.50206	8.50206	8.50206				8.50206	8.50206	8.50206	8.50206	8.50206	8.50206	8.50206	8.50206	8.50206	8.50206	8.50206	8.50206	8.50206	8.50206	8.50206	8.50206	8.50206	8.50206	8.50206	8.50206	8.50206	8.50206	8.50206	8.50206	8.50206	8.50206	8.50206	8.50206	8.50206	8.50206	8.50206	8.50206	8.50206	8.50206	8.50206	8.50206	8.50206
Repulsive odors	Odor-evoked change in spike rate (∆ spike/s)	CS+	3.58573	14.2423	16.5897	17.122	17.7582	18.3531	18.8762				8.33799	12.9797	14.8539	15.2012	14.7431	13.8949	12.8917	11.8634	10.8781	9.96891	9.14873	8.41941	7.77696	7.21461	6.72449	6.2986	5.92928	5.60948	5.33286	5.09375	4.88718	4.70879	4.55478	4.42184	4.30711	4.2081	4.12266	4.04895	3.98535	3.93048	3.88314	3.8423	3.80707	3.77667	3.75045	3.72783	3.70831
		CS–	3.58573	2.8696	2.43698	2.24623	2.22926	2.2387	2.25049				2.04867	3.64621	4.50031	4.9139	5.0704	5.08067	5.01144	4.90258	4.77757	4.64994	4.52718	4.41314	4.3095	4.21668	4.13437	4.0619	3.99842	3.94302	3.89481	3.85293	3.81662	3.78517	3.75796	3.73442	3.71408	3.69651	3.68133	3.66823	3.65691	3.64715	3.63872	3.63145	3.62517	3.61976	3.61509	3.61106	3.60758
	Weights	KC1-to-Dα3	11.4031	11.4031	11.4031	11.4031	11.4031	11.4031	11.4031				11.4031	11.4031	11.4031	11.4031	11.4031	11.4031	11.4031	11.4031	11.4031	11.4031	11.4031	11.4031	11.4031	11.4031	11.4031	11.4031	11.4031	11.4031	11.4031	11.4031	11.4031	11.4031	11.4031	11.4031	11.4031	11.4031	11.4031	11.4031	11.4031	11.4031	11.4031	11.4031	11.4031	11.4031	11.4031	11.4031	11.4031
		KC2-to-Dα3	11.4031	11.4031	11.4031	11.4031	11.4031	11.4031	11.4031				11.4031	11.4031	11.4031	11.4031	11.4031	11.4031	11.4031	11.4031	11.4031	11.4031	11.4031	11.4031	11.4031	11.4031	11.4031	11.4031	11.4031	11.4031	11.4031	11.4031	11.4031	11.4031	11.4031	11.4031	11.4031	11.4031	11.4031	11.4031	11.4031	11.4031	11.4031	11.4031	11.4031	11.4031	11.4031	11.4031	11.4031
Panel c: Memory dynamics in MBON-γ1pedc
			Pre	#1 training	#2 training	#3 training	#4 training	#5 training	#6 training		Time (mins after training)		0	5	10	15	20	25	30	35	40	45	50	55	60	65	70	75	80	85	90	95	100	105	110	115	120	125	130	135	140	145	150	155	160	165	170	175	180
Attractive odors	Odor-evoked change in spike rate (∆ spike/s)	CS+	31.6248	20.7442	5.83492	2.59556	0.710006	-0.824929	-2.14356				-4.10774	-4.02914	-1.6027	1.76185	5.33238	8.75071	11.8609	14.6129	17.01	19.0792	20.8567	22.38	23.6842	24.8009	25.7574	26.5773	27.2806	27.8845	28.4033	28.8493	29.233	29.5633	29.8476	30.0926	30.3036	30.4855	30.6422	30.7774	30.8939	30.9944	31.081	31.1558	31.2202	31.2758	31.3238	31.3651	31.4008
		CS–	31.6248	20.8651	13.17	11.7939	11.6132	11.6098	11.6294				10.2532	19.1703	24.8042	28.3252	30.4872	31.7776	32.5118	32.8944	33.0579	33.0878	33.0395	32.9481	32.8358	32.7165	32.5984	32.4863	32.3826	32.2885	32.2041	32.1292	32.063	32.005	31.9542	31.91	31.8715	31.8381	31.8091	31.784	31.7623	31.7435	31.7273	31.7133	31.7012	31.6907	31.6817	31.6739	31.6672
	Weights	KC1-to-Mγ1	38.2082	18.0591	7.89488	0.441937	-5.80322	-11.1794	-15.8297				-12.5639	-5.71228	0.302802	5.54281	10.0811	13.9969	17.3683	20.2679	22.7607	24.904	26.7471	28.3326	29.6972	30.8719	31.8836	32.7551	33.506	34.1532	34.7111	35.192	35.6067	35.9643	36.2727	36.5387	36.7681	36.9659	37.1366	37.2838	37.4108	37.5203	37.6148	37.6963	37.7666	37.8273	37.8796	37.9247	37.9636
		KC2-to-Mγ1	38.3783	44.4411	45.2744	45.5102	45.6477	45.7571	45.8504				45.4176	44.6384	44.0539	43.528	43.023	42.5361	42.0738	41.6428	41.2478	40.8905	40.5708	40.287	40.0367	39.817	39.6249	39.4575	39.3118	39.1854	39.0757	38.9807	38.8985	38.8275	38.766	38.713	38.6671	38.6275	38.5933	38.5638	38.5384	38.5164	38.4974	38.4811	38.467	38.4548	38.4443	38.4352	38.4274
Repulsive odors	Odor-evoked change in spike rate (∆ spike/s)	CS+	17.2135	8.88685	-4.56599	-7.03312	-8.85876	-10.4418	-11.817				-14.1054	-20.3088	-21.144	-19.2666	-16.1597	-12.633	-9.11213	-5.80694	-2.80741	-0.139026	2.206	4.2513	6.02676	7.56344	8.89109	10.0369	11.0252	11.8773	12.612	13.2453	13.7913	14.2621	14.668	15.018	15.3198	15.5801	15.8045	15.9982	16.1651	16.3092	16.4334	16.5406	16.633	16.7127	16.7815	16.8409	16.892
		CS–	17.2135	8.98298	2.72203	2.13652	2.02163	1.97349	1.93914				1.40578	3.49601	5.54813	7.39689	8.99133	10.3346	11.4527	12.3782	13.1435	13.7772	14.3035	14.7422	15.1094	15.4181	15.6785	15.899	16.0863	16.2458	16.382	16.4985	16.5982	16.6838	16.7573	16.8205	16.8748	16.9216	16.9618	16.9965	17.0264	17.0521	17.0743	17.0935	17.11	17.1242	17.1365	17.1471	17.1562
	Weights	KC1-to-Mγ1	15.7129	-17.3723	-29.3397	-37.3158	-43.8712	-49.4953	-54.3572				-50.3059	-41.8267	-34.5521	-28.1622	-22.516	-17.5331	-13.1507	-9.31078	-5.95746	-3.03709	-0.499286	1.70235	3.60986	5.26091	6.68887	7.92318	8.98961	9.91069	10.706	11.3926	11.9852	12.4967	12.9381	13.3189	13.6476	13.9311	14.1757	14.3868	14.5689	14.726	14.8615	14.9784	15.0793	15.1663	15.2414	15.3061	15.362
		KC2-to-Mγ1	15.4826	7.2755	6.14756	5.82827	5.64212	5.49408	5.36782				5.95366	7.00838	7.79962	8.51153	9.1951	9.85426	10.4801	11.0635	11.5982	12.0819	12.5147	12.8988	13.2377	13.5351	13.7951	14.0217	14.2189	14.3901	14.5385	14.6671	14.7783	14.8746	14.9577	15.0296	15.0916	15.1452	15.1915	15.2314	15.2659	15.2956	15.3213	15.3435	15.3626	15.379	15.3933	15.4055	15.4161
Panel e: Memory dynamics in MBON-α2sc
			Pre	#1 training	#2 training	#3 training	#4 training	#5 training	#6 training		Time (mins after training)		0	5	10	15	20	25	30	35	40	45	50	55	60	65	70	75	80	85	90	95	100	105	110	115	120	125	130	135	140	145	150	155	160	165	170	175	180
Attractive odors	Odor-evoked change in spike rate (∆ spike/s)	CS+	5.80456	5.17652	6.91338	6.79105	6.98283	7.12548	7.17341				7.36094	8.46	8.46	8.46	8.46	8.46	8.46	8.46	8.46	8.46	8.46	8.46	8.46	8.46	8.46	8.46	8.46	8.46	8.46	8.46	8.46	8.46	8.30615	8.14226	7.99255	7.85547	7.72968	7.61397	7.50731	7.40876	7.31753	7.23289	7.15421	7.08093	7.01257	6.94868	6.88887
		CS–	5.80456	5.20796	4.72233	4.49931	4.62449	4.79019	4.94563				4.43884	8.40693	8.46	8.46	8.46	8.46	8.46	8.46	8.46	8.46	8.46	8.46	8.46	8.46	8.46	8.46	8.46	8.46	8.46	8.46	8.46	8.46	8.46	8.46	8.46	8.46	8.46	8.46	8.46	8.46	8.46	8.46	8.46	8.46	8.46	8.46	8.41215
	Weights	KC1-to-Mα2	21.1367	28.8083	28.4847	27.5776	26.3959	25.0305	23.5475				23.1858	22.91	22.9391	23.0819	23.2514	23.403	23.5187	23.5945	23.6335	23.6411	23.6233	23.5858	23.5331	23.4692	23.3971	23.3194	23.2379	23.1541	23.0691	22.9839	22.8991	22.8153	22.7578	22.7037	22.6493	22.5949	22.5409	22.4876	22.4351	22.3838	22.3337	22.2848	22.2374	22.1914	22.1469	22.1039	22.0624
		KC2-to-Mα2	21.2119	29.1976	30.753	31.6726	32.4275	33.0874	33.6701				33.5097	33.2228	33.2534	33.2204	33.069	32.8101	32.4711	32.0792	31.6565	31.2193	30.7791	30.3437	29.918	29.5053	29.1072	28.7248	28.3584	28.0079	27.6731	27.3535	27.0486	26.7578	26.4806	26.2163	25.9643	25.7241	25.4952	25.2769	25.0688	24.8704	24.6812	24.5009	24.3289	24.1649	24.0085	23.8594	23.7251
Repulsive odors	Odor-evoked change in spike rate (∆ spike/s)	CS+	8.00629	4.26302	3.74155	3.39363	3.24858	3.05948	2.80675				2.74007	3.87358	3.98671	3.63294	3.10739	2.56147	2.06771	1.65616	1.33469	1.10015	0.944415	0.85758	0.829603	0.851066	0.913498	1.00946	1.1325	1.27711	1.43857	1.61288	1.79669	1.98715	2.18188	2.3789	2.57657	2.77352	2.96863	3.16101	3.34992	3.53479	3.71516	3.89069	4.06113	4.22631	4.38611	4.54048	4.6894
		CS–	8.00629	4.29022	1.51261	1.07282	0.864298	0.700285	0.556892				0.376683	0.713253	0.961082	1.16788	1.3576	1.54179	1.72557	1.91088	2.09803	2.28662	2.47592	2.66513	2.85344	3.04008	3.2244	3.40578	3.58374	3.75785	3.92775	4.09318	4.25393	4.40983	4.56078	4.70672	4.84763	4.98352	5.11442	5.24039	5.36152	5.4779	5.58964	5.69686	5.79967	5.89822	5.99262	6.08303	6.16958
	Weights	KC1-to-Mα2	12.6067	7.57794	4.44921	1.82375	-0.782627	-3.39822	-5.98826				-6.19707	-6.33819	-6.23626	-5.80344	-5.1265	-4.30909	-3.43082	-2.54384	-1.67909	-0.853202	-0.0738963	0.656417	1.33832	1.97396	2.56624	3.11831	3.63335	4.11436	4.56415	4.9853	5.38015	5.7508	6.09919	6.42703	6.73588	7.02714	7.30208	7.56185	7.80749	8.03995	8.2601	8.46873	8.66655	8.85423	9.03238	9.20156	9.36229
		KC2-to-Mα2	12.5617	7.33595	6.01189	5.17814	4.48181	3.86907	3.32544				3.4204	3.59644	3.76701	3.99156	4.26893	4.58272	4.91631	5.25685	5.59546	5.92643	6.24632	6.55325	6.84634	7.12537	7.39051	7.64216	7.88087	8.10725	8.32194	8.52557	8.71876	8.9021	9.07615	9.24143	9.39845	9.54766	9.6895	9.82438	9.95267	10.0747	10.1909	10.3014	10.4067	10.5069	10.6024	10.6933	10.78
Panel g: Memory dynamics in MBON-α3
			Pre	#1 training	#2 training	#3 training	#4 training	#5 training	#6 training		Time (mins after training)		0	5	10	15	20	25	30	35	40	45	50	55	60	65	70	75	80	85	90	95	100	105	110	115	120	125	130	135	140	145	150	155	160	165	170	175	180
Attractive odors	Odor-evoked change in spike rate (∆ spike/s)	CS+	17.814	13.3667	7.62695	4.83296	2.7468	0.582774	-1.72225				-4.29549	-6.82808	-7.90222	-8.08588	-7.73583	-7.07524	-6.24287	-5.32436	-4.37201	-3.4173	-2.47876	-1.5669	-0.687328	0.15734	0.966271	1.73968	2.47838	3.18352	3.85638	4.49833	5.11073	5.69493	6.2522	6.7838	7.29092	7.77469	8.23619	8.67646	9.09647	9.49717	9.87944	10.2441	10.5921	10.924	11.2407	11.5428	11.831
		CS–	17.814	13.4456	11.0115	10.806	11.3648	12.0317	12.691				11.7138	19.96	19.96	19.96	19.96	19.96	19.96	19.96	19.96	19.96	19.96	19.96	19.96	19.96	19.96	19.96	19.96	19.96	19.96	19.96	19.96	19.96	19.96	19.96	19.96	19.96	19.96	19.96	19.96	19.96	19.96	19.96	19.96	19.96	19.96	19.96	19.96
	Weights	KC1-to-Mα3	24.5933	25.1825	17.9671	10.2357	1.84092	-7.13713	-16.5533				-16.9366	-17.0292	-16.4682	-15.1886	-13.4305	-11.4331	-9.36616	-7.33319	-5.39036	-3.56373	-1.86161	-0.282578	1.17969	2.53367	3.78841	4.95278	6.03507	7.0428	7.98279	8.86109	9.68309	10.4536	11.1769	11.8568	12.4967	13.0997	13.6685	14.2056	14.7131	15.1932	15.6477	16.0781	16.4862	16.8731	17.2404	17.589	17.9202
		KC2-to-Mα3	24.684	36.9107	41.2309	44.312	47.1119	49.7684	52.3047				52.178	52.034	51.8788	51.4769	50.83	50.0031	49.0642	48.0672	47.0506	46.0399	45.0513	44.0944	43.1745	42.2942	41.4542	40.6542	39.8929	39.1692	38.4812	37.8273	37.2057	36.6149	36.0532	35.5189	35.0108	34.5274	34.0673	33.6294	33.2126	32.8156	32.4376	32.0776	31.7345	31.4077	31.0963	30.7996	30.5167
Repulsive odors	Odor-evoked change in spike rate (∆ spike/s)	CS+	15.6123	7.70345	-2.18282	-6.05436	-9.51419	-10.63	-10.63				-10.63	-10.63	-10.63	-10.63	-10.63	-10.63	-10.63	-10.63	-10.63	-10.63	-10.63	-10.63	-10.63	-10.63	-10.63	-10.63	-10.63	-10.63	-10.63	-10.63	-10.63	-10.63	-10.63	-10.63	-10.63	-10.63	-9.98191	-8.80572	-7.68354	-6.6129	-5.59145	-4.61694	-3.68721	-2.80021	-1.95397	-1.14662	-0.376377
		CS–	15.6123	7.76963	1.12685	-0.147716	-0.961307	-1.70276	-2.40976				-2.8533	-4.89208	-5.73358	-5.84811	-5.52997	-4.96238	-4.25869	-3.48841	-2.6937	-1.89969	-1.12099	-0.365758	0.361775	1.05975	1.72769	2.36595	2.97531	3.55681	4.11155	4.64072	5.14547	5.62692	6.08615	6.52421	6.94207	7.34069	7.72095	8.0837	8.42977	8.75991	9.07488	9.37536	9.66202	9.9355	10.1964	10.4453	10.6828
	Weights	KC1-to-Mα3	13.8841	-7.70509	-23.4195	-37.3123	-51.3302	-65.6534	-80.1795				-80.6857	-80.6323	-79.7407	-77.5957	-74.4892	-70.8057	-66.8525	-62.8379	-58.8905	-55.0832	-51.4529	-48.0149	-44.7713	-41.7172	-38.8438	-36.1407	-33.5968	-31.2013	-28.9439	-26.8148	-24.8051	-22.9066	-21.1116	-19.4133	-17.8053	-16.2818	-14.8375	-13.4675	-12.1673	-10.9328	-9.76006	-8.64567	-7.5863	-6.5789	-5.62063	-4.70884	-3.84106
		KC2-to-Mα3	13.8118	3.0309	-1.42178	-4.67472	-7.64885	-10.4781	-13.1844				-13.1067	-13.0405	-12.9106	-12.4946	-11.8143	-10.9489	-9.9747	-8.94939	-7.91245	-6.88917	-5.89482	-4.93797	-4.02291	-3.1512	-2.32274	-1.53646	-0.790737	-0.0836895	0.586685	1.22239	1.82539	2.39755	2.94064	3.45634	3.94619	4.41167	4.85413	5.27485	5.675	6.0557	6.41799	6.76283	7.09113	7.40376	7.7015	7.98511	8.25531
