# Supplementary material for: Dopamine-mediated interactions between short- and long-term memory dynamics
Source: Nature. 2024 Jul 22;634(8036):1141–9. doi: 10.1038/s41586-024-07819-w (PMC11525173; doi:10.1038/s41586-024-07819-w)
Supplement: Supplementary file 22 — Source Data Extended Data Fig. 12 [file 41586_2024_7819_MOESM22_ESM.xlsx]

## Sheet: Panel a–d
Training and extinction with attractive odor pair
Panel a: Memory dynamics in γ1 compartment
			Pre	#1 training	#2 training	#3 training				Time (mins after training)	0	5	10	15	20	25	30	35	40	45	50	55	60	65	70	75	80	85	90	95	100	105	110	115	120	125	130	135	140	145	150	155	160	165	170	175	180
Odor-evoked change in spike rate (∆ spike/s)	PPL1-γ1pedc	CS+	-2.74449	26.1107	27.1045	27.2911		No Extinction	PPL1-γ1pedc	CS+	-0.450474	-0.879868	-1.23599	-1.52444	-1.75517	-1.93869	-2.08458	-2.20084	-2.29394	-2.36896	-2.42984	-2.4796	-2.52056	-2.55451	-2.58283	-2.60658	-2.62658	-2.64352	-2.65789	-2.67014	-2.68059	-2.68953	-2.69719	-2.70377	-2.70941	-2.71427	-2.71844	-2.72204	-2.72513	-2.7278	-2.7301	-2.73208	-2.73378	-2.73525	-2.73652	-2.73762	-2.73856
		CS–	-2.74449	-1.75058	-1.03028	-0.914994				CS–	-0.786966	-1.48707	-1.94836	-2.25131	-2.44923	-2.57749	-2.65963	-2.71131	-2.74297	-2.76154	-2.77166	-2.7764	-2.77777	-2.77711	-2.7753	-2.77288	-2.77022	-2.76753	-2.76494	-2.76252	-2.76031	-2.75832	-2.75655	-2.75497	-2.75359	-2.75238	-2.75132	-2.7504	-2.7496	-2.74891	-2.74831	-2.74779	-2.74734	-2.74695	-2.74661	-2.74632	-2.74607
	MBON-γ1pedc	CS+	31.6248	20.7442	5.83492	2.59556			MBON-γ1pedc	CS+	0.115371	2.42088	5.6155	8.96328	12.1189	14.9434	17.4023	19.5107	21.3041	22.8242	24.1113	25.2017	26.1267	26.9128	27.5821	28.1531	28.641	29.0586	29.4165	29.7236	29.9873	30.214	30.4091	30.5769	30.7214	30.8459	30.9532	31.0456	31.1253	31.194	31.2532	31.3043	31.3484	31.3864	31.4191	31.4474	31.4718
		CS–	31.6248	20.8651	13.17	11.7939				CS–	10.2556	19.0996	24.6993	28.2081	30.37	31.6667	32.4101	32.803	32.9767	33.0164	32.977	32.8936	32.7885	32.6754	32.5628	32.4555	32.356	32.2655	32.1843	32.112	32.0482	31.9922	31.9432	31.9005	31.8633	31.831	31.803	31.7788	31.7578	31.7396	31.7239	31.7104	31.6986	31.6885	31.6798	31.6723	31.6658
								3x Extinction at 10 mins	PPL1-γ1pedc	CS+	-0.450474	-0.879868	-1.23599	-0.498513	-0.525179	-0.550027	-1.03239	-1.40688	-1.69508	-1.91606	-2.08558	-2.21607	-2.31709	-2.3959	-2.4579	-2.50714	-2.54663	-2.57859	-2.6047	-2.62619	-2.64403	-2.65892	-2.67142	-2.68197	-2.69092	-2.69852	-2.705	-2.71054	-2.71528	-2.71934	-2.72283	-2.72583	-2.72841	-2.73063	-2.73254	-2.73419	-2.73561
										CS–	-0.786966	-1.48707	-1.94836	-0.98636	-0.918873	-0.794848	-1.50262	-1.96697	-2.27046	-2.46759	-2.59443	-2.6749	-2.72487	-2.7549	-2.77198	-2.78075	-2.78429	-2.78461	-2.78303	-2.78041	-2.7773	-2.77404	-2.77082	-2.76778	-2.76498	-2.76243	-2.76015	-2.75812	-2.75634	-2.75477	-2.75339	-2.7522	-2.75116	-2.75025	-2.74947	-2.74879	-2.74821
									MBON-γ1pedc	CS+	0.115371	2.42088	5.6155	0.252772	1.84134	2.71787	6.38262	10.0457	13.3823	16.2834	18.7438	20.8034	22.517	23.9403	25.1236	26.1098	26.9345	27.6267	28.2098	28.7028	29.1209	29.4766	29.7798	30.0388	30.2606	30.4507	30.6138	30.7539	30.8744	30.9781	31.0674	31.1442	31.2104	31.2675	31.3166	31.359	31.3956
										CS–	10.2556	19.0996	24.6993	12.8596	12.0151	10.4917	19.5236	25.1955	28.7133	30.8516	32.1092	32.8079	33.1557	33.2866	33.2871	33.2126	33.098	32.9655	32.8286	32.6952	32.5699	32.4548	32.3508	32.2578	32.1755	32.103	32.0395	31.984	31.9357	31.8936	31.8572	31.8256	31.7982	31.7746	31.7541	31.7364	31.7211
								3x Extinction at 2 hrs	PPL1-γ1pedc	CS+	-0.450474	-0.879868	-1.23599	-1.52444	-1.75517	-1.93869	-2.08458	-2.20084	-2.29394	-2.36896	-2.42984	-2.4796	-2.52056	-2.55451	-2.58283	-2.60658	-2.62658	-2.64352	-2.65789	-2.67014	-2.68059	-2.68953	-2.69719	-2.70377	-2.70941	-1.04213	-0.903278	-0.884162	-1.53812	-1.97134	-2.25755	-2.4458	-2.56879	-2.64836	-2.69911	-2.73081	-2.74997
										CS–	-0.786966	-1.48707	-1.94836	-2.25131	-2.44923	-2.57749	-2.65963	-2.71131	-2.74297	-2.76154	-2.77166	-2.7764	-2.77777	-2.77711	-2.7753	-2.77288	-2.77022	-2.76753	-2.76494	-2.76252	-2.76031	-2.75832	-2.75655	-2.75497	-2.75359	-1.06414	-0.919716	-0.788035	-1.4874	-1.94827	-2.25099	-2.44881	-2.57703	-2.65918	-2.71088	-2.74257	-2.76118
									MBON-γ1pedc	CS+	0.115371	2.42088	5.6155	8.96328	12.1189	14.9434	17.4023	19.5107	21.3041	22.8242	24.1113	25.2017	26.1267	26.9128	27.5821	28.1531	28.641	29.0586	29.4165	29.7236	29.9873	30.214	30.4091	30.5769	30.7214	12.9969	11.4207	11.3039	19.4186	24.6097	27.9021	29.962	31.2234	31.9696	32.3857	32.5928	32.6697
										CS–	10.2556	19.0996	24.6993	28.2081	30.37	31.6667	32.4101	32.803	32.9767	33.0164	32.977	32.8936	32.7885	32.6754	32.5628	32.4555	32.356	32.2655	32.1843	32.112	32.0482	31.9922	31.9432	31.9005	31.8633	13.5656	11.8455	10.2644	19.0951	24.6881	28.1939	30.3551	31.6521	32.3964	32.7905	32.9655	33.0065
Panel b: Memory dynamics in α3 compartment
			Pre	#1 training	#2 training	#3 training				Time (mins after training)	0	5	10	15	20	25	30	35	40	45	50	55	60	65	70	75	80	85	90	95	100	105	110	115	120	125	130	135	140	145	150	155	160	165	170	175	180
Odor-evoked change in spike rate (∆ spike/s)	PPL1-α3	CS+	-4.49208	8.13031	11.741	12.6717		No Extinction	PPL1-α3	CS+	2.17554	2.98923	2.92802	2.44216	1.77926	1.07157	0.386376	-0.245061	-0.811048	-1.31012	-1.74585	-2.124	-2.451	-2.73317	-2.97639	-3.1859	-3.36635	-3.52175	-3.65561	-3.77092	-3.87028	-3.9559	-4.02969	-4.09331	-4.14815	-4.19544	-4.23622	-4.27138	-4.30171	-4.32787	-4.35043	-4.36989	-4.38668	-4.40116	-4.41365	-4.42442	-4.43371
		CS–	-4.49208	-3.26304	-2.43132	-2.21522				CS–	-1.96952	-3.56113	-4.4793	-4.98542	-5.24128	-5.34713	-5.36503	-5.33331	-5.27548	-5.20583	-5.13285	-5.06144	-4.99428	-4.93267	-4.87708	-4.82751	-4.78366	-4.74511	-4.71137	-4.68193	-4.65632	-4.63408	-4.61479	-4.59808	-4.58362	-4.57111	-4.5603	-4.55097	-4.5429	-4.53593	-4.52992	-4.52473	-4.52025	-4.51639	-4.51305	-4.51017	-4.50769
	MBON-α3	CS+	17.814	13.3667	7.62695	4.83296			MBON-α3	CS+	2.67211	4.91695	6.62669	7.94232	8.96861	9.78266	10.4409	10.9842	11.4423	11.8366	12.1826	12.4914	12.771	13.0272	13.2642	13.4852	13.6924	13.8876	14.072	14.2468	14.4126	14.5703	14.7203	14.8631	14.9992	15.1288	15.2525	15.3703	15.4827	15.59	15.6922	15.7898	15.8828	15.9716	16.0563	16.1371	16.2142
		CS–	17.814	13.4456	11.0115	10.806				CS–	10.0104	18.7142	19.96	19.96	19.96	19.96	19.96	19.96	19.96	19.96	19.96	19.96	19.96	19.96	19.96	19.96	19.96	19.96	19.96	19.96	19.96	19.96	19.96	19.96	19.96	19.96	19.96	19.96	19.96	19.96	19.96	19.96	19.96	19.96	19.96	19.96	19.96
								3x Extinction at 10 mins	PPL1-α3	CS+	2.17554	2.98923	2.92802	2.33574	1.55675	1.17736	1.47453	1.23593	0.755183	0.189936	-0.378526	-0.91118	-1.39191	-1.8166	-2.18714	-2.50806	-2.78486	-3.02306	-3.22783	-3.40379	-3.55501	-3.685	-3.79678	-3.89295	-3.97571	-4.04697	-4.10834	-4.16121	-4.20677	-4.24604	-4.27988	-4.30907	-4.33423	-4.35593	-4.37464	-4.39078	-4.4047
										CS–	-1.96952	-3.56113	-4.4793	-2.47172	-2.32291	-2.06579	-3.7271	-4.67143	-5.18008	-5.42628	-5.5168	-5.51736	-5.46824	-5.39397	-5.30928	-5.22282	-5.13948	-5.06186	-4.99112	-4.92759	-4.87114	-4.82133	-4.77762	-4.73943	-4.70615	-4.67721	-4.6521	-4.63034	-4.61149	-4.59519	-4.5811	-4.56892	-4.5584	-4.54931	-4.54146	-4.53469	-4.52885
									MBON-α3	CS+	2.67211	4.91695	6.62669	-4.65929	-5.02337	-5.3504	-8.58922	-10.0747	-10.4796	-10.229	-9.5904	-8.73154	-7.75678	-6.73055	-5.69218	-4.66522	-3.6634	-2.69433	-1.7619	-0.867686	-0.0118943	0.806067	1.58725	2.33295	3.04457	3.72356	4.37136	4.98937	5.57895	6.1414	6.67798	7.18987	7.67821	8.1441	8.58856	9.01259	9.41712
										CS–	10.0104	18.7142	19.96	14.2128	14.0542	12.8213	19.96	19.96	19.96	19.96	19.96	19.96	19.96	19.96	19.96	19.96	19.96	19.96	19.96	19.96	19.96	19.96	19.96	19.96	19.96	19.96	19.96	19.96	19.96	19.96	19.96	19.96	19.96	19.96	19.96	19.96	19.96
								3x Extinction at 2 hrs	PPL1-α3	CS+	2.17554	2.98923	2.92802	2.44216	1.77926	1.07157	0.386376	-0.245061	-0.811048	-1.31012	-1.74585	-2.124	-2.451	-2.73317	-2.97639	-3.1859	-3.36635	-3.52175	-3.65561	-3.77092	-3.87028	-3.9559	-4.02969	-4.09331	-4.14815	-2.27296	-2.05937	-2.08743	-3.49018	-4.31348	-4.77877	-5.0242	-5.13607	-5.16832	-5.15457	-5.11567	-5.06445
										CS–	-1.96952	-3.56113	-4.4793	-4.98542	-5.24128	-5.34713	-5.36503	-5.33331	-5.27548	-5.20583	-5.13285	-5.06144	-4.99428	-4.93267	-4.87708	-4.82751	-4.78366	-4.74511	-4.71137	-4.68193	-4.65632	-4.63408	-4.61479	-4.59808	-4.58362	-2.48984	-2.22136	-1.96924	-3.55696	-4.47335	-4.97888	-5.23479	-5.34101	-5.35944	-5.3283	-5.27105	-5.20194
									MBON-α3	CS+	2.67211	4.91695	6.62669	7.94232	8.96861	9.78266	10.4409	10.9842	11.4423	11.8366	12.1826	12.4914	12.771	13.0272	13.2642	13.4852	13.6924	13.8876	14.072	14.2468	14.4126	14.5703	14.7203	14.8631	14.9992	7.39362	7.5696	8.25616	14.2941	18.2134	19.96	19.96	19.96	19.96	19.96	19.96	19.96
										CS–	10.0104	18.7142	19.96	19.96	19.96	19.96	19.96	19.96	19.96	19.96	19.96	19.96	19.96	19.96	19.96	19.96	19.96	19.96	19.96	19.96	19.96	19.96	19.96	19.96	19.96	12.851	12.1265	11.076	19.96	19.96	19.96	19.96	19.96	19.96	19.96	19.96	19.96
Training and extinction with repulsive odor pair
Panel c: Memory dynamics in γ1 compartment
			Pre	#1 training	#2 training	#3 training				Time (mins after training)	0	5	10	15	20	25	30	35	40	45	50	55	60	65	70	75	80	85	90	95	100	105	110	115	120	125	130	135	140	145	150	155	160	165	170	175	180
Odor-evoked change in spike rate (∆ spike/s)	PPL1-γ1pedc	CS+	3.71515	30.2045	29.5239	29.443		No Extinction	PPL1-γ1pedc	CS+	1.66196	2.79099	3.4615	3.84702	4.0563	4.15762	4.19385	4.19188	4.16851	4.13415	4.09516	4.05534	4.0169	3.98101	3.94823	3.91874	3.89247	3.86927	3.84888	3.83104	3.81548	3.80194	3.79019	3.77999	3.77117	3.76352	3.75692	3.7512	3.74627	3.74201	3.73833	3.73515	3.73241	3.73004	3.728	3.72623	3.72471
		CS–	3.71515	2.36973	1.39466	1.23861				CS–	1.0653	2.01302	2.63745	3.04755	3.31546	3.48909	3.60029	3.67024	3.71309	3.73824	3.75194	3.75835	3.76021	3.75932	3.75686	3.75359	3.74998	3.74634	3.74283	3.73956	3.73657	3.73388	3.73148	3.72935	3.72748	3.72584	3.72441	3.72316	3.72208	3.72114	3.72032	3.71962	3.71901	3.71848	3.71803	3.71763	3.71729
	MBON-γ1pedc	CS+	17.2135	8.88685	-4.56599	-7.03312			MBON-γ1pedc	CS+	-9.74161	-13.5911	-13.6082	-11.7398	-9.06198	-6.15366	-3.3127	-0.680265	1.68808	3.782	5.61382	7.206	8.58443	9.77501	10.802	11.6871	12.4498	13.1069	13.6731	14.1609	14.5813	14.9436	15.256	15.5252	15.7574	15.9576	16.1302	16.2791	16.4075	16.5182	16.6138	16.6962	16.7672	16.8285	16.8814	16.927	16.9664
		CS–	17.2135	8.98298	2.72203	2.13652				CS–	1.51498	3.66865	5.74276	7.59137	9.17452	10.5016	11.6018	12.5099	13.2588	13.8776	14.3906	14.8176	15.1747	15.4745	15.7272	15.9411	16.1226	16.2771	16.409	16.5217	16.6183	16.7011	16.7722	16.8334	16.8859	16.9312	16.9701	17.0036	17.0325	17.0575	17.0789	17.0974	17.1134	17.1272	17.139	17.1493	17.1581
								3x Extinction at 10 mins	PPL1-γ1pedc	CS+	1.66196	2.79099	3.4615	1.82238	1.63701	1.58484	2.6773	3.33566	3.72212	3.93895	4.05073	4.09832	4.10752	4.09459	4.06971	4.03917	4.00682	3.9749	3.9447	3.91686	3.89165	3.86909	3.84909	3.83146	3.81601	3.80252	3.79076	3.78054	3.77167	3.76398	3.75733	3.75157	3.74659	3.74229	3.73858	3.73537	3.7326
										CS–	1.0653	2.01302	2.63745	1.33521	1.24386	1.07597	2.03407	2.66265	3.07347	3.34032	3.51202	3.62095	3.6886	3.72925	3.75237	3.76424	3.76903	3.76946	3.76733	3.76379	3.75957	3.75515	3.7508	3.74669	3.74289	3.73944	3.73635	3.73361	3.73119	3.72907	3.72721	3.72559	3.72418	3.72296	3.7219	3.72098	3.72018
									MBON-γ1pedc	CS+	-9.74161	-13.5911	-13.6082	-10.7066	-8.5077	-7.83486	-10.7119	-10.3963	-8.53966	-6.04808	-3.40428	-0.852785	1.49381	3.59424	5.44448	7.05866	8.45871	9.66882	10.7127	11.6121	12.3868	13.0539	13.6283	14.123	14.5491	14.9163	15.2326	15.5053	15.7403	15.9429	16.1177	16.2683	16.3982	16.5103	16.6069	16.6902	16.7621
										CS–	1.51498	3.66865	5.74276	1.88287	1.6521	1.14591	3.06079	5.04796	6.89166	8.51186	9.8952	11.0583	12.029	12.8369	13.5095	14.0706	14.5402	14.9345	15.2668	15.5478	15.7861	15.9888	16.1617	16.3094	16.4358	16.5441	16.6371	16.717	16.7857	16.8448	16.8957	16.9395	16.9773	17.0098	17.0378	17.062	17.0828
								3x Extinction at 2 hrs	PPL1-γ1pedc	CS+	1.66196	2.79099	3.4615	3.84702	4.0563	4.15762	4.19385	4.19188	4.16851	4.13415	4.09516	4.05534	4.0169	3.98101	3.94823	3.91874	3.89247	3.86927	3.84888	3.83104	3.81548	3.80194	3.79019	3.77999	3.77117	1.46248	1.26141	1.23156	2.13482	2.72745	3.11471	3.36614	3.52778	3.63019	3.69365	3.73163	3.7531
										CS–	1.0653	2.01302	2.63745	3.04755	3.31546	3.48909	3.60029	3.67024	3.71309	3.73824	3.75194	3.75835	3.76021	3.75932	3.75686	3.75359	3.74998	3.74634	3.74283	3.73956	3.73657	3.73388	3.73148	3.72935	3.72748	1.4405	1.245	1.06675	2.01346	2.63732	3.04712	3.31489	3.48847	3.59967	3.66966	3.71255	3.73775
									MBON-γ1pedc	CS+	-9.74161	-13.5911	-13.6082	-11.7398	-9.06198	-6.15366	-3.3127	-0.680265	1.68808	3.782	5.61382	7.206	8.58443	9.77501	10.802	11.6871	12.4498	13.1069	13.6731	14.1609	14.5813	14.9436	15.256	15.5252	15.7574	2.35089	1.74992	1.4349	3.40274	5.38654	7.20192	8.78508	10.1307	11.2589	12.1989	12.9804	13.6308
										CS–	1.51498	3.66865	5.74276	7.59137	9.17452	10.5016	11.6018	12.5099	13.2588	13.8776	14.3906	14.8176	15.1747	15.4745	15.7272	15.9411	16.1226	16.2771	16.409	16.5217	16.6183	16.7011	16.7722	16.8334	16.8859	2.91882	2.17412	1.53187	3.69431	5.77131	7.61967	9.20104	10.5257	11.6233	12.5287	13.2753	13.8919
Panel d: Memory dynamics in α3 compartment
			Pre	#1 training	#2 training	#3 training				Time (mins after training)	0	5	10	15	20	25	30	35	40	45	50	55	60	65	70	75	80	85	90	95	100	105	110	115	120	125	130	135	140	145	150	155	160	165	170	175	180
Odor-evoked change in spike rate (∆ spike/s)	PPL1-α3	CS+	3.58573	14.2423	16.5897	17.122		No Extinction	PPL1-α3	CS+	6.69173	10.4302	11.9885	12.3366	12.0404	11.4268	10.682	9.9096	9.16464	8.47425	7.8496	7.29294	6.80181	6.37138	5.99589	5.66936	5.38605	5.14062	4.92824	4.74462	4.58595	4.4489	4.33056	4.22841	4.14023	4.06414	3.99848	3.94182	3.89293	3.85075	3.81436	3.78297	3.75588	3.73252	3.71236	3.69497	3.67997
		CS–	3.58573	2.8696	2.43698	2.24623				CS–	2.02603	3.59337	4.43497	4.8458	5.00469	5.01984	4.9565	4.85371	4.73453	4.61229	4.49438	4.38466	4.28482	4.19531	4.1159	4.04594	3.98464	3.93112	3.88454	3.84407	3.80897	3.77857	3.75226	3.72951	3.70984	3.69285	3.67818	3.66551	3.65457	3.64512	3.63698	3.62994	3.62387	3.61864	3.61412	3.61022	3.60686
	MBON-α3	CS+	15.6123	7.70345	-2.18282	-6.05436			MBON-α3	CS+	-9.7407	-10.63	-10.63	-10.63	-10.63	-10.63	-10.63	-10.63	-10.63	-10.63	-10.63	-10.63	-10.63	-10.63	-9.62217	-8.47407	-7.37421	-6.32211	-5.31663	-4.3563	-3.43946	-2.56437	-1.72927	-0.932413	-0.172101	0.553312	1.24541	1.90571	2.53567	3.13668	3.71007	4.2571	4.77899	5.27689	5.75191	6.2051	6.63746
		CS–	15.6123	7.76963	1.12685	-0.147716				CS–	-0.968941	-1.4195	-1.32877	-0.933979	-0.377701	0.255555	0.916601	1.57755	2.22321	2.84585	3.44205	4.01076	4.55227	5.06751	5.55768	6.0241	6.46806	6.8908	7.29348	7.67716	8.04285	8.39145	8.72384	9.0408	9.34309	9.63141	9.90643	10.1688	10.419	10.6577	10.8855	11.1028	11.31	11.5078	11.6964	11.8764	12.0481
								3x Extinction at 10 mins	PPL1-α3	CS+	6.69173	10.4302	11.9885	7.34486	6.27402	5.9569	9.32695	10.7601	11.1138	10.8894	10.3772	9.74317	9.08001	8.43738	7.84003	7.29845	6.81512	6.38821	6.01376	5.6869	5.40252	5.15569	4.94179	4.75666	4.59657	4.45821	4.3387	4.23549	4.14639	4.06947	4.0031	3.94582	3.89639	3.85374	3.81694	3.7852	3.75781
										CS–	2.02603	3.59337	4.43497	2.54402	2.3997	2.1584	3.81945	4.69601	5.10996	5.25556	5.24983	5.16292	5.03651	4.89502	4.75238	4.61622	4.49034	4.37632	4.27445	4.18429	4.10501	4.03564	3.97514	3.92253	3.87685	3.83726	3.80297	3.77332	3.74767	3.72551	3.70637	3.68984	3.67557	3.66324	3.65261	3.64343	3.63551
									MBON-α3	CS+	-9.7407	-10.63	-10.63	-10.63	-10.63	-10.63	-10.63	-10.63	-10.63	-10.63	-10.63	-10.63	-10.63	-10.63	-10.63	-10.63	-10.63	-10.63	-10.63	-10.63	-10.63	-10.63	-10.63	-10.63	-10.63	-10.63	-10.63	-10.63	-10.63	-10.63	-10.63	-10.63	-10.63	-10.63	-9.6436	-8.48287	-7.37548
										CS–	-0.968941	-1.4195	-1.32877	-2.93548	-3.64166	-3.94221	-6.87372	-8.23901	-8.63942	-8.45455	-7.92314	-7.19463	-6.36199	-5.48254	-4.59123	-3.70897	-2.84793	-2.01488	-1.21327	-0.444501	0.291215	0.994382	1.6659	2.3069	2.91858	3.5022	4.05899	4.59017	5.0969	5.58031	6.04148	6.48143	6.90114	7.30155	7.68354	8.04797	8.39564
								3x Extinction at 2 hrs	PPL1-α3	CS+	6.69173	10.4302	11.9885	12.3366	12.0404	11.4268	10.682	9.9096	9.16464	8.47425	7.8496	7.29294	6.80181	6.37138	5.99589	5.66936	5.38605	5.14062	4.92824	4.74462	4.58595	4.4489	4.33056	4.22841	4.14023	2.70233	2.41184	2.43456	3.95311	4.74738	5.11499	5.23568	5.21766	5.12581	4.99864	4.85866	4.71869
										CS–	2.02603	3.59337	4.43497	4.8458	5.00469	5.01984	4.9565	4.85371	4.73453	4.61229	4.49438	4.38466	4.28482	4.19531	4.1159	4.04594	3.98464	3.93112	3.88454	3.84407	3.80897	3.77857	3.75226	3.72951	3.70984	2.48576	2.25007	2.02446	3.58691	4.42635	4.83656	4.99564	5.01139	4.94882	4.84685	4.72847	4.60698
									MBON-α3	CS+	-9.7407	-10.63	-10.63	-10.63	-10.63	-10.63	-10.63	-10.63	-10.63	-10.63	-10.63	-10.63	-10.63	-10.63	-9.62217	-8.47407	-7.37421	-6.32211	-5.31663	-4.3563	-3.43946	-2.56437	-1.72927	-0.932413	-0.172101	-5.42543	-5.70279	-6.3764	-10.3413	-10.63	-10.63	-10.63	-10.63	-10.63	-10.63	-9.66359	-8.61994
										CS–	-0.968941	-1.4195	-1.32877	-0.933979	-0.377701	0.255555	0.916601	1.57755	2.22321	2.84585	3.44205	4.01076	4.55227	5.06751	5.55768	6.0241	6.46806	6.8908	7.29348	7.67716	8.04285	8.39145	8.72384	9.0408	9.34309	0.00687555	-1.16641	-1.81956	-2.97127	-3.29195	-3.12175	-2.67023	-2.0655	-1.3851	-0.675305	0.0367601	0.735673
