# Supplementary material for: Dopamine-mediated interactions between short- and long-term memory dynamics
Source: Nature. 2024 Jul 22;634(8036):1141–9. doi: 10.1038/s41586-024-07819-w (PMC11525173; doi:10.1038/s41586-024-07819-w)
Supplement: Supplementary file 23 — Source Data Extended Data Fig. 13 [file 41586_2024_7819_MOESM23_ESM.xlsx]

## Sheet: Panel c
Odor-induced calcium dynamics in PPL1-α'2α2 (dF/F %)
Odor type:	3% BEN	1% OCT	0.3% BEN	1% EtA	ACV		Friedman ANOVA: p = 1.46E-05
Fly#-1	9.55073	9.83001	2.72389	5.27806	5.2268		Post-hoc: Wilcoxon signed-rank tests with Holm-Bonferroni correction
Fly#-2	4.46721	6.22015	5.28461	4.79466	3.06582
Fly#-3	3.38922	6.58118	4.36201	2.90779	0.323007					Corrected p-Value	Significance
Fly#-4	8.1351	14.8667	6.32315	5.96705	4.01043		3%BEN vs 1%OCT			0.62207	n.s.
Fly#-5	10.5601	10.7164	12.1046	2.59153	7.23637		3%BEN vs 0.3%BEN			0.208984	n.s.
Fly#-6	6.07776	6.13245	4.11867	0.0528962	1.04444		3%BEN vs 1%EtA			0.00878906	**
Fly#-7	4.75624	4.54799	5.19167	0.338834	1.37326		3%BEN vs ACV			0.00488281	**
Fly#-8	6.94908	7.56745	6.30844	2.53511	-1.89685		1%OCT vs 0.3%BEN			0.388184	n.s.
Fly#-9	4.07875	4.82624	2.41464	2.19107	0.759561		1%OCT vs 1%EtA			0.00878906	**
Fly#-10	8.71307	0.36644	6.28248	-0.238846	1.74502		1%OCT vs ACV			0.0102539	*
Fly#-11	8.20968	7.40348	6.99657	5.56005	-0.207754		0.3%BEN vs 1%EtA			0.10498	n.s.
Fly#-12	6.80568	1.92441	1.6522	2.0764	0.560116		0.3%BEN vs ACV			0.0292969	*
AVG	6.80772	6.74858	5.31358	2.83788	1.93669		1%EtA vs ACV			0.532227	n.s.
sem	0.66478	1.11963	0.791828	0.625278	0.732453
n	12	12	12	12	12

## Sheet: Panel d
Odor-induced calcium dynamics in PPL1-α3 (dF/F %)
Odor type:	3% BEN	1% OCT	0.3% BEN	1% EtA	ACV		Friedman ANOVA: p = 1.00E-03
Fly#-1	3.32454	13.2583	0.486957	7.23301	-4.3789		Post-hoc: Wilcoxon signed-rank tests with Holm-Bonferroni correction
Fly#-2	5.88809	11.1796	-1.955	-2.20827	-4.77437
Fly#-3	8.36743	6.83036	3.12245	-3.3783	-1.7678					Corrected p-Value	Significance
Fly#-4	9.72973	6.92562	5.85643	-0.675902	-1.21305		3%BEN vs 1%OCT			1.24414	n.s.
Fly#-5	4.74224	1.1554	5.83137	-0.211107	2.16123		3%BEN vs 0.3%BEN			0.439453	n.s.
Fly#-6	1.36032	-0.770946	9.66886	-0.279156	4.44378		3%BEN vs 1%EtA			0.0742188	n.s.
Fly#-7	-0.38538	-1.02134	1.34398	-0.191143	-1.80297		3%BEN vs ACV			0.0307617	*
Fly#-8	0.324973	-1.72207	1.74686	0.539434	-0.438049		1%OCT vs 0.3%BEN			0.903809	n.s.
Fly#-9	9.77566	7.03874	4.20711	-2.34283	-0.848214		1%OCT vs 1%EtA			0.0742188	n.s.
Fly#-10	9.40069	9.70804	5.36666	5.35954	-0.946213		1%OCT vs ACV			0.0966797	n.s.
Fly#-11	6.35317	12.5355	4.45292	-4.10611	-1.89803		0.3%BEN vs 1%EtA			0.0966797	n.s.
Fly#-12	12.0148	10.3172	6.87482	-2.02198	-3.93443		0.3%BEN vs ACV			0.00488281	**
AVG	5.90803	6.2862	3.91695	-0.190235	-1.28308		1%EtA vs ACV			1.24414	n.s.
sem	1.1832	1.59188	0.912616	0.970162	0.755626
n	12	12	12	12	12

## Sheet: Panel f
Calcium dynamics in PPL1-α3 (dF/F %)
	Baseline	ACV	Shock	ACV+Shock		Friedman ANOVA: p = 1.00E-03
Fly#-1	0	1.3437	2.49693	5.11519		Post-hoc: Wilcoxon signed-rank tests with Holm-Bonferroni correction
Fly#-2	0	-2.3554	2.26382	4.06199
Fly#-3	0	-0.110452	0.247571	4.1331				Corrected p-Value	Significance
Fly#-4	0	-2.94465	3.21745	3.48789		Baseline vs ACV		0.591553	n.s.
Fly#-5	0	5.35241	1.40314	1.08661		Baseline vs Shock		0.013916	*
Fly#-6	0	-2.841	6.44504	2.38016		Baseline vs ACV+Shock		0.0152588	*
Fly#-7	0	-3.35407	-0.483238	-1.97383		ACV vs Shock		0.0322266	*
Fly#-8	0	-1.33008	-0.449525	-2.65579		ACV vs ACV+Shock		0.0268555	*
Fly#-9	0	-2.61343	2.60322	0.412207		Shock vs ACV+Shock		0.6698	n.s.
Fly#-10	0	-0.389356	13.8494	14.1183
Fly#-11	0	-0.291209	4.28402	4.07434
Fly#-12	0	-0.841982	0.426313	8.39093
Fly#-13	0	9.15235	7.19466	6.53134
Fly#-14	0	0.0960454	3.57745	8.62915
AVG	0	-0.0805089	3.36259	4.12797
SEM	0	0.929476	1.01931	1.18315
Count	14	14	14	14

## Sheet: Panel h
Calcium dynamics in PPL1-α3 (dF/F %)
	OCT	Shock	OCT+Shock	Net Value		Friedman ANOVA: p = 3.95E-01
Fly#-1	3.55314	4.90714	2.48866	8.46028
Fly#-2	-0.60009	3.82016	2.79869	3.22007
Fly#-3	-0.16847	3.02859	2.62454	2.86012
Fly#-4	2.06632	5.75958	2.44799	7.8259
Fly#-5	4.61361	6.36333	4.15216	10.9769
Fly#-6	0.925946	4.15406	5.43121	5.08001
Fly#-7	4.81363	-1.63226	1.9177	3.18137
Fly#-8	6.41022	-2.07124	5.56844	4.33898		Wilcoxon signed-rank test
Fly#-9	1.87493	3.53768	5.98969	5.41261				p-Value	Significance
Fly#-10	14.5964	3.57392	10.8016	18.1704		OCT+Shock vs Net Value		0.0494	*
Fly#-11	3.76776	5.57564	8.10076	9.34339
Fly#-12	3.60113	8.19729	8.18568	11.7984
Fly#-13	9.17933	6.51094	20.2718	15.6903
Fly#-14	4.41551	3.31304	6.2537	7.72854
AVG	4.21781	3.93128	6.21661	8.14909
SEM	1.05383	0.764214	1.28925	1.25966
Count	14	14	14	14
